# Supplementary material for: Analytical performance of the point-of-care BIOSYNEX COVID-19 Ag BSS for the detection of SARS‐CoV‐2 nucleocapsid protein in nasopharyngeal swabs: a prospective field evaluation during the COVID-19 third wave in France
Source: Infection. 2021 Oct 24;50(3):625–33. doi: 10.1007/s15010-021-01723-5 (PMC8542359; doi:10.1007/s15010-021-01723-5)
Supplement: Supplementary file 1 — Supplementary file1 (XLSX 153 KB) [file 15010_2021_1723_MOESM1_ESM.xlsx]

## Sheet: Feuil1
Site	Date naissance	Age	Agemod	sexe	Clinique	Durée	PCR	CtN	TROD	Bande	MOTIF		Agemod
1	1938-09-15	1983-01-09	82.6822	M	ASYMPTO		NEG		NEG	0	PREOPERATOIRE		82.6822
1	1939-01-26	1982-08-29	82.3178	M	ASYMPTO		POS	19	POS	2	CAS CONTACT		82.3178
1	1940-02-25	1981-07-30	81.2356	F	ASYMPTO		NEG		NEG	0	PREOPERATOIRE		81.2356
1	1940-03-07	1981-02-21	81.2	F	ASYMPTO		POS	34.6	POS	0	CAS CONTACT		81.2
1	1943-01-27	1978-08-28	78.3123	M	SYMPTO	7	NEG		NEG	0	SYMPTO	MAUX DE TETE	78.3123
1	1943-10-28	1977-11-27	77.5616	F	SYMPTO	7	NEG		POS	1	CAS CONTACT	A DU MAL A RESPIRER	77.5616
1	1944-01-16	1977-09-08	77.3425	M	ASYMPTO		NEG		NEG	0	PREOPERATOIRE		77.3425
2	2013-07-09	1908-03-17	77	F	ASYMPTO		NEG		NEG	0	CAS CONTACT		77
1	1945-09-11	1976-01-13	75.6877	F	ASYMPTO		NEG		NEG	0	VOYAGE	AUCUN	75.6877
1	1936-03-28	1985-06-28	75	M	ASYMPTO		NEG		NEG	0	VOYAGE		75
1	1946-09-11	1975-01-13	74.6877	F	ASYMPTO		NEG		NEG	0	CAS CONTACT		74.6877
1	1946-10-12	1974-12-13	74.6027	F	ASYMPTO		NEG		NEG	0	CAS CONTACT		74.6027
2	1946-12-11	1974-10-14	74.4384	M	SYMPTO	4	NEG		NEG	0	SYMPTO		74.4384
1	1947-01-07	1974-09-17	74.3644	F	ASYMPTO		NEG		NEG	0	PREOPERATOIRE		74.3644
1	1947-01-18	1974-09-06	74.3342	M	ASYMPTO		NEG		NEG	0	VOYAGE		74.3342
1	1947-01-21	1974-09-03	74.326	F	SYMPTO	4	NEG		NEG	0	SYMPTO	TOUX FIEVRE	74.326
1	1937-03-16	1984-07-10	74	F	ASYMPTO		NEG		NEG	0	CAS CONTACT		74
1	1937-01-24	1984-08-30	74	F	ASYMPTO		NEG		NEG	0	CAS CONTACT		74
2	1936-06-16	1985-04-09	74	M	SYMPTO	4	NEG		NEG	0	CAS CONTACT		74
1	1947-07-22	1974-03-05	73.8274	M	ASYMPTO		NEG		NEG	0	PREOPERATOIRE		73.8274
1	1947-08-29	1974-01-26	73.7233	M	ASYMPTO		NEG		NEG	0	VOYAGE		73.7233
2	1947-09-12	1974-01-12	73.6849	M	ASYMPTO		NEG		NEG	0	CAS CONTACT		73.6849
2	1947-12-31	1973-09-24	73.3836	M	SYMPTO	4	NEG		NEG	0	SYMPTO		73.3836
1	1948-01-29	1973-08-26	73.3041	F	ASYMPTO		NEG		NEG	0	CAS CONTACT		73.3041
1	1948-02-07	1973-08-17	73.2795	F	SYMPTO	4	NEG		NEG	0	SYMPTO	MAUX DE TETE MAL DE GORGE	73.2795
1	1948-02-29	1973-07-26	73.2192	M	ASYMPTO		NEG		NEG	0	CAS CONTACT		73.2192
1	1948-06-07	1973-04-18	72.9479	M	ASYMPTO		NEG		NEG	0	VOYAGE		72.9479
1	1948-09-27	1972-12-27	72.6411	F	ASYMPTO		NEG		NEG	0	CAS CONTACT		72.6411
2	1948-10-03	1972-12-21	72.6247	M	ASYMPTO		NEG		NEG	0	CAS CONTACT		72.6247
1	1949-03-06	1972-07-20	72.2027	F	ASYMPTO		NEG		NEG	0	CAS CONTACT	AUCUN	72.2027
2	1949-04-09	1972-06-16	72.1096	F	ASYMPTO		POS	16.9	POS	2	CAS CONTACT		72.1096
2	1949-04-09	1972-01-20	72.1041	F	ASYMPTO		POS	35.7	NEG	2	CAS CONTACT		72.1041
2	1949-07-23	1972-03-03	71.8219	F	ASYMPTO		NEG		NEG	0	VOYAGE		71.8219
1	1950-03-15	1971-07-12	71.1781	M	ASYMPTO		NEG		NEG	0	CAS CONTACT		71.1781
1	1950-04-25	1971-06-01	71.0658	M	ASYMPTO		NEG		NEG	0	CAS CONTACT		71.0658
1	1950-04-28	1971-05-29	71.0575	M	ASYMPTO		NEG		NEG	0	CAS CONTACT		71.0575
2	1950-05-27	1971-04-30	70.9781	F	ASYMPTO		NEG		NEG	0	CAS CONTACT		70.9781
1	1950-09-05	1971-01-19	70.7014	F	ASYMPTO		NEG		NEG	0	VOYAGE		70.7014
1	1950-09-08	1971-01-16	70.6932	M	SYMPTO	8	NEG		NEG	0	SYMPTO	DOULEUR THORACIQUE	70.6932
1	1950-09-19	1971-01-05	70.663	M	ASYMPTO		NEG		NEG	0	PREOPERATOIRE		70.663
1	1930-10-29	1990-11-26	70	F	SYMPTO	4	NEG		NEG	0	SYMPTO	ASTHENIE	70
1	1930-09-07	1991-01-17	70	M	ASYMPTO		POS	32	NEG	0	PREOPERATOIRE		70
1	1928-06-06	1993-04-19	70	M	ASYMPTO		NEG		NEG	0	VOYAGE		70
1	1951-11-05	1969-11-19	69.5342	M	ASYMPTO		NEG		NEG	0	CAS CONTACT		69.5342
1	1952-04-25	1969-05-31	69.063	M	ASYMPTO		NEG		NEG	0	CAS CONTACT		69.063
1	1952-06-17	1969-04-08	68.9178	F	ASYMPTO		NEG		NEG	0	CAS CONTACT		68.9178
1	1952-10-15	1968-12-09	68.589	M	SYMPTO	4	NEG		NEG	0	SYMPTO	TOUX	68.589
1	1953-07-02	1968-03-24	67.8767	M	ASYMPTO		NEG		NEG	0	CAS CONTACT		67.8767
2	1953-08-02	1968-02-22	67.7918	F	ASYMPTO		NEG		NEG	0	CAS CONTACT		67.7918
1	1953-08-14	1968-02-10	67.7589	M	ASYMPTO		NEG		NEG	0	VOYAGE		67.7589
1	1953-12-24	1967-10-01	67.3973	M	ASYMPTO		NEG		NEG	0	PREOPERATOIRE		67.3973
1	1953-12-31	1967-09-24	67.3781	M	ASYMPTO		NEG		NEG	0	VOYAGE		67.3781
2	1953-12-31	1967-09-24	67.3781	F	ASYMPTO		NEG		NEG	0	PREOPERATOIRE		67.3781
1	1954-02-17	1967-08-07	67.2466	F	ASYMPTO		NEG		NEG	0	VOYAGE		67.2466
1	1954-02-18	1967-08-06	67.2438	M	ASYMPTO		NEG		NEG	0	VOYAGE		67.2438
1	1954-09-16	1967-01-08	66.6685	F	SYMPTO	5	NEG		NEG	0	SYMPTO	DIARHEE	66.6685
2	1954-09-25	1966-12-30	66.6438	F	SYMPTO	4	NEG		NEG	0	SYMPTO		66.6438
1	1954-11-09	1966-11-15	66.5205	F	SYMPTO	4	POS	20	POS	2	SYMPTO	FIEVRE	66.5205
1	1954-12-31	1966-09-24	66.3781	M	ASYMPTO		NEG		NEG	0	VOYAGE		66.3781
1	1955-01-03	1966-09-21	66.3699	M	ASYMPTO		NEG		NEG	0	VOYAGE	AUCUN	66.3699
1	1955-04-04	1966-06-22	66.1205	M	ASYMPTO		NEG		NEG	0	PREOPERATOIRE		66.1205
1	1940-03-07	1981-07-19	66	F	ASYMPTO		POS	32	NEG	0	CAS CONTACT	AUCUN	66
1	1955-05-24	1966-05-03	65.9836	M	ASYMPTO		NEG		NEG	0	VOYAGE		65.9836
1	1955-07-21	1966-03-06	65.8247	M	ASYMPTO		NEG		NEG	0	VOYAGE		65.8247
1	1955-12-21	1965-10-04	65.4055	M	ASYMPTO		NEG		NEG	0	VOYAGE		65.4055
1	1955-12-31	1965-09-24	65.3781	M	ASYMPTO		NEG		NEG	0	VOYAGE		65.3781
1	1956-05-04	1965-05-22	65.0356	M	ASYMPTO		NEG		NEG	0	CAS CONTACT		65.0356
1	1956-05-13	1965-05-13	65.011	F	ASYMPTO		NEG		NEG	0	CAS CONTACT		65.011
2	1956-08-12	1965-02-11	64.7616	M	SYMPTO	1	POS	17.5	POS	3	CAS CONTACT		64.7616
2	1956-08-12	1964-09-16	64.7562	M	SYMPTO	3	POS	35.9	NEG	3	SYMPTO		64.7562
2	1956-12-10	1964-10-14	64.4329	F	SYMPTO	3	POS	20.3	POS	2	SYMPTO		64.4329
1	1957-04-18	1964-06-07	64.0795	M	ASYMPTO		NEG		NEG	0	VOYAGE	AUCUN	64.0795
2	1957-05-20	1964-05-06	63.9918	F	SYMPTO	7	NEG		NEG	0	SYMPTO		63.9918
1	1957-06-15	1964-04-10	63.9205	M	ASYMPTO		POS	25	POS	2	VOYAGE		63.9205
1	1957-11-02	1963-11-22	63.537	M	SYMPTO	1	POS	20	POS	3	CAS CONTACT	FIEVRE CEPHALEE TOUX	63.537
2	1957-12-02	1963-10-23	63.4548	M	SYMPTO	4	NEG		NEG	0	SYMPTO		63.4548
1	1957-12-08	1963-10-17	63.4384	F	ASYMPTO		NEG		NEG	0	PCR DE CONTRÔLE POST POS		63.4384
2	1957-12-31	1963-09-24	63.3753	F	SYMPTO	7	POS	16.8	POS	3	SYMPTO		63.3753
2	1957-12-31	1963-04-29	63.3699	F	SYMPTO	7	POS	34.5	POS	3	SYMPTO		63.3699
1	1958-01-12	1963-09-12	63.3425	M	ASYMPTO		NEG		NEG	0	VOYAGE		63.3425
1	1958-01-31	1963-08-24	63.2904	M	ASYMPTO		POS	16	POS	3	CAS CONTACT		63.2904
1	1958-03-09	1963-07-18	63.189	F	ASYMPTO		NEG		NEG	0	PREOPERATOIRE		63.189
2	1958-08-21	1963-02-03	62.737	M	ASYMPTO		NEG		NEG	0	VOYAGE		62.737
2	1958-10-20	1962-12-05	62.5726	M	ASYMPTO		NEG		NEG	0	PREOPERATOIRE		62.5726
1	1958-11-20	1962-11-04	62.4877	F	ASYMPTO		NEG		NEG	0	CAS CONTACT		62.4877
1	1959-01-28	1962-08-27	62.2986	M	ASYMPTO		NEG		NEG	0	VOYAGE		62.2986
2	1959-04-16	1962-06-10	62.0849	F	SYMPTO	1	POS	17.1	POS	3	SYMPTO		62.0849
2	1959-04-16	1962-01-13	62.0795	F	SYMPTO	3	POS	37.1	POS	3	SYMPTO		62.0795
1	1959-05-23	1962-05-04	61.9836	M	ASYMPTO		NEG		NEG	0	CAS CONTACT		61.9836
1	1959-05-25	1962-05-02	61.9781	M	ASYMPTO		NEG		NEG	0	PREOPERATOIRE		61.9781
1	1959-07-04	1962-03-23	61.8685	F	ASYMPTO		NEG		NEG	0	CAS CONTACT		61.8685
1	1959-09-10	1962-01-14	61.6822	M	ASYMPTO		NEG		NEG	0	PREOPERATOIRE		61.6822
1	1960-01-23	1961-09-01	61.3123	M	ASYMPTO		POS	19	POS	3	PCR DE CONTRÔLE POST POS		61.3123
1	1960-03-03	1961-07-23	61.2027	F	ASYMPTO		NEG		NEG	0	VOYAGE	AUCUN	61.2027
2	1960-03-31	1961-06-25	61.126	M	SYMPTO	3	POS	39.2	POS	0	SYMPTO		61.126
1	1960-04-23	1961-06-02	61.063	F	ASYMPTO		NEG		NEG	0	CAS CONTACT	AUCUN	61.063
1	1960-04-23	1961-06-02	61.063	F	ASYMPTO		NEG		NEG	0	CAS CONTACT	AUCUN	61.063
1	1960-07-12	1961-03-14	60.8438	M	ASYMPTO		NEG		NEG	0	CAS CONTACT		60.8438
2	1960-09-07	1961-01-16	60.6877	F	SYMPTO	2	NEG		NEG	0	SYMPTO		60.6877
2	1960-12-22	1960-10-02	60.3973	M	SYMPTO	2	POS	13.9	POS	3	SYMPTO		60.3973
1	1961-01-01	1960-09-22	60.3699	F	ASYMPTO		NEG		NEG	0	VOYAGE	AUCUN	60.3699
2	1961-01-03	1960-09-20	60.3644	M	SYMPTO	7	POS	24	POS	1	SYMPTO		60.3644
2	1961-02-19	1960-08-04	60.2356	F	ASYMPTO		NEG		NEG	0	CAS CONTACT		60.2356
1	1961-04-23	1960-06-02	60.063	F	ASYMPTO		NEG		NEG	0	VOYAGE		60.063
2	1961-05-12	1960-05-14	60.011	M	ASYMPTO		POS	24.5	POS	2	PCR DE CONTRÔLE POST POS		60.011
2	1961-05-12	1960-05-14	60.011	M	ASYMPTO		POS	27.7	POS	2	PCR DE CONTRÔLE POST POS		60.011
1	1961-06-16	1960-04-09	59.9151	F	ASYMPTO		NEG		NEG	0	CAS CONTACT		59.9151
1	1961-06-20	1960-04-05	59.9041	F	ASYMPTO		NEG		NEG	0	VOYAGE		59.9041
1	1961-09-18	1960-01-06	59.6575	F	ASYMPTO		NEG		NEG	0	PREOPERATOIRE		59.6575
2	1961-12-23	1959-10-02	59.3945	F	ASYMPTO		NEG		NEG	0	PREOPERATOIRE		59.3945
1	1962-01-01	1959-09-23	59.3699	F	ASYMPTO		NEG		NEG	0	CAS CONTACT		59.3699
1	1962-01-20	1959-09-04	59.3178	M	ASYMPTO		NEG		NEG	0	VOYAGE		59.3178
1	1962-02-23	1959-08-01	59.2247	F	SYMPTO	4	NEG		NEG	0	SYMPTO	FATIGUE RHUME	59.2247
2	1962-04-04	1959-06-22	59.1151	M	ASYMPTO		NEG		NEG	0	CAS CONTACT		59.1151
1	1962-04-28	1959-05-29	59.0493	M	ASYMPTO		NEG		NEG	0	CAS CONTACT		59.0493
1	1962-07-03	1959-03-24	58.8685	F	ASYMPTO		NEG		NEG	0	CAS CONTACT		58.8685
1	1962-07-13	1959-03-14	58.8411	F	ASYMPTO		NEG		NEG	0	VOYAGE		58.8411
1	1962-10-04	1958-12-21	58.6137	M	ASYMPTO		NEG		NEG	0	VOYAGE		58.6137
2	1962-10-22	1958-12-03	58.5644	M	SYMPTO	4	NEG		NEG	0	SYMPTO		58.5644
1	1962-11-20	1958-11-04	58.4849	M	ASYMPTO		NEG		NEG	0	VOYAGE		58.4849
1	1962-11-24	1958-10-31	58.474	F	SYMPTO	4	NEG		NEG	0	SYMPTO	CEPHAL2E MAL DE GORGE FIEVRE	58.474
2	1963-02-21	1958-08-03	58.2301	F	SYMPTO	2	POS	17.9	POS	3	SYMPTO		58.2301
1	1963-02-28	1958-07-27	58.211	M	ASYMPTO		NEG		NEG	0	VOYAGE		58.211
1	1963-03-12	1958-07-15	58.1781	M	SYMPTO	4	NEG		NEG	0	SYMPTO	MAL DE GORGE	58.1781
1	1963-03-19	1958-07-08	58.1589	F	SYMPTO	7	NEG		NEG	0	SYMPTO	TOUX COURBATURES	58.1589
1	1963-04-01	1958-06-25	58.1233	F	ASYMPTO		NEG		NEG	0	VOYAGE		58.1233
1	1963-04-16	1958-06-10	58.0822	M	ASYMPTO		NEG		NEG	0	VOYAGE	AUCUN	58.0822
2	1963-04-30	1958-05-27	58.0438	F	ASYMPTO		POS	22.8	POS	1	CAS CONTACT		58.0438
1	1963-05-12	1958-05-15	58.011	M	ASYMPTO		NEG		NEG	0	VOYAGE	AUCUN	58.011
1	1963-05-25	1958-05-02	57.9753	F	SYMPTO	10	NEG		NEG	0	PCR DE CONTRÔLE POST POS	J8A14	57.9753
1	1963-06-09	1958-04-17	57.9342	F	ASYMPTO		NEG		NEG	0	PREOPERATOIRE		57.9342
2	1963-08-15	1958-02-09	57.7507	M	SYMPTO	4	NEG		NEG	0	SYMPTO		57.7507
1	1963-11-05	1957-11-19	57.526	M	SYMPTO	2	POS	28	POS	2	SYMPTO	FATIGUE	57.526
1	1963-11-18	1957-11-06	57.4904	F	ASYMPTO		NEG		NEG	0	PCR DE CONTRÔLE POST POS		57.4904
2	1963-12-06	1957-10-19	57.4411	F	SYMPTO	3	NEG		NEG	0	SYMPTO		57.4411
2	1963-12-16	1957-10-09	57.4137	M	ASYMPTO		POS	29.5	POS	1	PCR DE CONTRÔLE POST POS		57.4137
2	1963-12-28	1957-09-27	57.3808	F	ASYMPTO		NEG		NEG	0	VOYAGE		57.3808
1	1964-01-02	1957-09-22	57.3671	M	ASYMPTO		NEG		NEG	0	VOYAGE		57.3671
1	1964-01-15	1957-09-09	57.3315	M	ASYMPTO		NEG		NEG	0	CAS CONTACT		57.3315
2	1964-03-17	1957-07-09	57.1616	M	ASYMPTO		NEG		NEG	0	CAS CONTACT		57.1616
2	1964-03-20	1957-07-06	57.1534	M	ASYMPTO		NEG		NEG	0	VOYAGE		57.1534
1	1964-04-05	1957-06-20	57.1096	M	ASYMPTO		NEG		NEG	0	VOYAGE		57.1096
1	1964-04-09	1957-06-16	57.0986	F	ASYMPTO		NEG		NEG	0	CAS CONTACT		57.0986
1	1964-05-25	1957-05-01	56.9726	F	ASYMPTO		NEG		NEG	0	VOYAGE	AUCUN	56.9726
1	1964-05-30	1957-04-26	56.9589	F	ASYMPTO		NEG		NEG	0	CAS CONTACT		56.9589
1	1964-07-16	1957-03-10	56.8301	F	ASYMPTO		NEG		NEG	0	CAS CONTACT		56.8301
1	1964-08-13	1957-02-10	56.7534	M	ASYMPTO		NEG		NEG	0	PREOPERATOIRE		56.7534
1	1964-10-16	1956-12-08	56.5781	F	ASYMPTO		NEG		NEG	0	VOYAGE		56.5781
2	1964-10-31	1956-11-23	56.537	M	ASYMPTO		NEG		NEG	0	CAS CONTACT		56.537
1	1965-03-20	1956-07-06	56.1534	M	SYMPTO	1	POS	21	POS	2	SYMPTO	CAS CONTACT DOULEUR THORACIQUE	56.1534
1	1965-04-08	1956-06-17	56.1014	M	ASYMPTO		NEG		NEG	0	CAS CONTACT		56.1014
1	1965-06-17	1956-04-08	55.9096	M	ASYMPTO		NEG		NEG	0	VOYAGE		55.9096
1	1965-06-17	1956-04-08	55.9096	M	ASYMPTO		NEG		NEG	0	PREOPERATOIRE		55.9096
1	1965-07-15	1956-03-11	55.8329	F	ASYMPTO		NEG		NEG	0	CAS CONTACT		55.8329
1	1965-08-13	1956-02-11	55.7534	M	ASYMPTO		NEG		NEG	0	CAS CONTACT		55.7534
1	1965-09-11	1956-01-13	55.674	M	ASYMPTO		NEG		NEG	0	CAS CONTACT		55.674
1	1965-09-15	1956-01-09	55.663	F	SYMPTO	2	POS	22	POS	3	SYMPTO	CAS CONTACT	55.663
2	1965-10-21	1955-12-04	55.5644	M	ASYMPTO		NEG		NEG	0	VOYAGE		55.5644
1	1965-11-12	1955-11-12	55.5041	M	ASYMPTO		NEG		NEG	0	PREOPERATOIRE		55.5041
2	1966-01-24	1955-08-31	55.3041	M	ASYMPTO		NEG		NEG	0	CAS CONTACT		55.3041
1	1966-03-23	1955-07-04	55.1452	F	SYMPTO	4	NEG		NEG	0	SYMPTO	CEPHALEE RHUME	55.1452
1	1966-04-01	1955-06-25	55.1205	F	ASYMPTO		NEG		NEG	0	VOYAGE		55.1205
2	1966-05-07	1955-05-20	55.0219	M	SYMPTO	5	NEG		NEG	0	SYMPTO		55.0219
1	1966-06-27	1955-03-30	54.8822	F	ASYMPTO		NEG		NEG	0	VOYAGE		54.8822
1	1966-07-26	1955-03-01	54.8027	M	ASYMPTO		NEG		NEG	0	PCR DE CONTRÔLE POST POS		54.8027
1	1966-09-15	1955-01-09	54.663	F	ASYMPTO		NEG		NEG	0	CAS CONTACT		54.663
1	1966-12-25	1954-09-30	54.3863	M	ASYMPTO		NEG		NEG	0	VOYAGE	AUCUN	54.3863
2	1966-12-31	1954-09-24	54.3699	F	ASYMPTO		NEG		NEG	0	CAS CONTACT		54.3699
1	1967-03-16	1954-07-11	54.1644	M	SYMPTO	7	NEG		NEG	0	SYMPTO	COURBATURES	54.1644
2	1967-04-04	1954-06-22	54.1123	F	ASYMPTO		NEG		NEG	0	VOYAGE		54.1123
2	1967-04-14	1954-06-12	54.0849	F	ASYMPTO		POS	23.5	POS	2	PCR DE CONTRÔLE POST POS		54.0849
2	1967-04-29	1954-05-28	54.0438	F	SYMPTO	3	POS	24.6	POS	1	CAS CONTACT		54.0438
2	1967-04-29	1954-05-28	54.0438	M	ASYMPTO		NEG		NEG	0	PCR DE CONTRÔLE POST POS		54.0438
2	1967-05-14	1954-05-13	54.0027	F	ASYMPTO		NEG		NEG	0	CAS CONTACT		54.0027
1	1967-05-15	1954-05-12	54	F	ASYMPTO		NEG		NEG	0	VOYAGE	AUCUN	54
2	1967-05-21	1954-05-06	53.9836	M	SYMPTO	3	POS	15.4	POS	3	SYMPTO		53.9836
1	1967-06-07	1954-04-19	53.937	F	SYMPTO	4	NEG		NEG	0	SYMPTO	FATIGUE MAL DE GORGE	53.937
1	1967-06-28	1954-03-29	53.8795	M	ASYMPTO		NEG		NEG	0	VOYAGE		53.8795
1	1967-09-03	1954-01-21	53.6959	F	ASYMPTO		NEG		NEG	0	CAS CONTACT		53.6959
1	1967-09-13	1954-01-11	53.6685	M	ASYMPTO		NEG		NEG	0	PREOPERATOIRE	AUCUN	53.6685
2	1967-09-17	1954-01-07	53.6575	M	ASYMPTO		NEG		NEG	0	VOYAGE		53.6575
2	1967-12-01	1953-10-24	53.4521	F	ASYMPTO		NEG		NEG	0	VOYAGE		53.4521
1	1968-01-20	1953-09-04	53.3151	F	ASYMPTO		NEG		NEG	0	VOYAGE	AUCUN	53.3151
2	1968-02-05	1953-08-19	53.2712	F	SYMPTO	4	NEG		NEG	0	CAS CONTACT		53.2712
1	1968-04-10	1953-06-15	53.0932	F	ASYMPTO		NEG		NEG	0	VOYAGE		53.0932
1	1968-05-19	1953-05-07	52.9863	M	ASYMPTO		NEG		NEG	0	VOYAGE		52.9863
1	1968-05-27	1953-04-29	52.9644	M	ASYMPTO		NEG		NEG	0	VOYAGE		52.9644
1	1968-06-01	1953-04-24	52.9507	M	ASYMPTO		NEG		NEG	0	CAS CONTACT		52.9507
1	1968-06-18	1953-04-07	52.9041	M	SYMPTO	5	NEG		NEG	0	SYMPTO	TOUX	52.9041
1	1968-07-01	1953-03-25	52.8685	M	ASYMPTO		NEG		NEG	0	PCR DE CONTRÔLE POST POS		52.8685
1	1968-07-21	1953-03-05	52.8137	M	ASYMPTO		NEG		NEG	0	VOYAGE		52.8137
1	1968-08-13	1953-02-10	52.7507	F	ASYMPTO		NEG		NEG	0	CAS CONTACT		52.7507
1	1968-08-30	1953-01-24	52.7041	M	ASYMPTO		NEG		NEG	0	CAS CONTACT		52.7041
1	1968-11-29	1952-10-25	52.4548	F	ASYMPTO		NEG		NEG	0	VOYAGE	AUCUN	52.4548
1	1969-01-01	1952-09-22	52.3644	F	ASYMPTO		NEG		NEG	0	VOYAGE	AUCUN	52.3644
1	1969-03-20	1952-07-06	52.1507	F	ASYMPTO		NEG		NEG	0	VOYAGE		52.1507
1	1969-04-20	1952-06-05	52.0658	F	SYMPTO	4	NEG		NEG	0	SYMPTO	FIEVRE	52.0658
1	1969-04-30	1952-05-26	52.0384	F	ASYMPTO		NEG		NEG	0	PCR DE CONTRÔLE POST POS		52.0384
1	1969-05-21	1952-05-05	51.9808	M	ASYMPTO		NEG		NEG	0	CAS CONTACT		51.9808
1	1969-08-25	1952-01-30	51.7178	F	SYMPTO	4	NEG		NEG	0	SYMPTO	MAUX TETE	51.7178
1	1969-10-06	1951-12-19	51.6027	M	ASYMPTO		NEG		NEG	0	CAS CONTACT		51.6027
2	1969-10-20	1951-12-05	51.5644	F	ASYMPTO		NEG		NEG	0	VOYAGE		51.5644
1	1969-12-02	1951-10-23	51.4466	M	ASYMPTO		POS	24	POS	2	VOYAGE		51.4466
1	1970-02-24	1951-07-31	51.2164	F	SYMPTO	4	NEG		NEG	0	SYMPTO	NEZ QUI COULE FRISSONS DIAHREE	51.2164
2	1970-03-20	1951-07-07	51.1507	M	SYMPTO	4	NEG		NEG	0	SYMPTO		51.1507
1	1970-04-07	1951-06-19	51.1014	M	ASYMPTO		NEG		NEG	0	VOYAGE		51.1014
2	1970-04-24	1951-06-02	51.0548	M	ASYMPTO		NEG		NEG	0	CAS CONTACT		51.0548
2	1970-07-25	1951-03-02	50.8027	M	ASYMPTO		NEG		NEG	0	CAS CONTACT		50.8027
1	1970-10-12	1950-12-13	50.5863	F	SYMPTO	4	NEG		NEG	0	SYMPTO	DIARRHEE FIEVRE VOMISSEMENT	50.5863
2	1970-10-25	1950-11-30	50.5507	F	ASYMPTO		NEG		NEG	0	CAS CONTACT		50.5507
1	1970-11-02	1950-11-22	50.5288	F	ASYMPTO		NEG		NEG	0	CAS CONTACT		50.5288
2	1971-01-17	1950-09-07	50.3205	M	SYMPTO	3	POS	32.5	POS	0	SYMPTO		50.3205
2	1971-01-17	1950-04-12	50.3151	M	SYMPTO	3	POS	35.7	POS	0	SYMPTO		50.3151
1	1971-01-24	1950-08-31	50.3014	M	ASYMPTO		NEG		NEG	0	CAS CONTACT		50.3014
1	1971-02-20	1950-08-04	50.2274	M	SYMPTO	8	NEG		NEG	0	SYMPTO	MAUX DE GORGE	50.2274
1	1971-03-03	1950-07-24	50.1973	F	ASYMPTO		NEG		NEG	0	CAS CONTACT		50.1973
2	1971-03-12	1950-07-15	50.1726	F	ASYMPTO		NEG		NEG	0	VOYAGE		50.1726
1	1971-03-20	1950-07-07	50.1507	M	ASYMPTO		NEG		NEG	0	VOYAGE		50.1507
1	1971-03-26	1950-07-01	50.1342	F	ASYMPTO		NEG		NEG	0	CAS CONTACT		50.1342
2	1971-04-28	1950-05-29	50.0438	F	ASYMPTO		NEG		NEG	0	VOYAGE		50.0438
2	1971-05-12	1950-05-15	50.0055	M	ASYMPTO		NEG		NEG	0	VOYAGE		50.0055
1	1971-07-11	1950-03-16	49.8411	M	ASYMPTO		NEG		NEG	0	VOYAGE		49.8411
1	1971-07-11	1950-03-16	49.8411	M	ASYMPTO		NEG		NEG	0	PREOPERATOIRE		49.8411
1	1971-08-01	1950-02-23	49.7836	F	SYMPTO	1	POS	23	POS	3	CAS CONTACT		49.7836
1	1971-08-13	1950-02-11	49.7507	F	ASYMPTO		POS	32	POS	1	CAS CONTACT		49.7507
1	1971-10-13	1949-12-12	49.5836	F	ASYMPTO		NEG		NEG	0	VOYAGE		49.5836
1	1971-11-04	1949-11-20	49.5233	F	SYMPTO	5	NEG		NEG	0	SYMPTO	FIEVRE ELEVEE	49.5233
2	1971-11-19	1949-11-05	49.4822	M	ASYMPTO		NEG		NEG	0	CAS CONTACT		49.4822
1	1972-01-18	1949-09-06	49.3178	F	ASYMPTO		NEG		NEG	0	VOYAGE		49.3178
1	1972-03-12	1949-07-14	49.1699	M	ASYMPTO		NEG		NEG	0	VOYAGE		49.1699
2	1972-03-17	1949-07-09	49.1562	F	ASYMPTO		NEG		NEG	0	VOYAGE		49.1562
2	1972-03-18	1949-07-08	49.1534	F	SYMPTO	2	POS	15.3	POS	3	CAS CONTACT		49.1534
1	1972-05-21	1949-05-05	48.9781	F	ASYMPTO		NEG		NEG	0	VOYAGE	AUCUN	48.9781
2	1972-05-31	1949-04-25	48.9507	M	SYMPTO	4	NEG		NEG	0	SYMPTO		48.9507
1	1972-07-08	1949-03-18	48.8466	M	ASYMPTO		NEG		NEG	0	VOYAGE		48.8466
1	1972-08-22	1949-02-01	48.7233	M	ASYMPTO		NEG		NEG	0	CAS CONTACT		48.7233
1	1972-08-31	1949-01-23	48.6986	F	ASYMPTO		NEG		NEG	0	PREOPERATOIRE		48.6986
2	1972-09-21	1949-01-02	48.6411	M	ASYMPTO		NEG		NEG	0	CAS CONTACT		48.6411
2	1972-10-22	1948-12-02	48.5562	M	ASYMPTO		NEG		NEG	0	VOYAGE		48.5562
1	1972-10-23	1948-12-01	48.5534	F	SYMPTO	4	NEG		NEG	0	SYMPTO	MAUX TETE RHUME FATIGUE	48.5534
1	1972-11-30	1948-10-24	48.4493	F	ASYMPTO		NEG		NEG	0	PCR DE CONTRÔLE POST POS		48.4493
2	1972-12-19	1948-10-05	48.3973	F	ASYMPTO		NEG		NEG	0	VOYAGE		48.3973
1	1973-01-11	1948-09-12	48.3342	F	ASYMPTO		NEG		NEG	0	CAS CONTACT		48.3342
2	1973-01-12	1948-09-11	48.3315	F	SYMPTO	15	NEG		NEG	0	SYMPTO		48.3315
1	1973-03-09	1948-07-17	48.1781	M	ASYMPTO		NEG		NEG	0	VOYAGE		48.1781
1	1973-03-25	1948-07-01	48.1342	F	ASYMPTO		NEG		NEG	0	VOYAGE		48.1342
1	1973-04-05	1948-06-20	48.1041	M	SYMPTO	4	NEG		NEG	0	SYMPTO	RHUME	48.1041
2	1973-04-19	1948-06-06	48.0658	F	ASYMPTO		NEG		NEG	0	CAS CONTACT		48.0658
1	1973-05-03	1948-05-23	48.0274	F	ASYMPTO		NEG		NEG	0	VOYAGE		48.0274
2	1973-05-29	1948-04-27	47.9562	M	ASYMPTO		POS	30.8	POS	1	PCR DE CONTRÔLE POST POS		47.9562
1	1973-06-13	1948-04-12	47.9151	M	ASYMPTO		NEG		NEG	0	CAS CONTACT		47.9151
1	1973-08-07	1948-02-17	47.7644	F	ASYMPTO		NEG		NEG	0	VOYAGE		47.7644
1	1973-08-07	1948-02-17	47.7644	F	ASYMPTO		NEG		NEG	0	VOYAGE		47.7644
2	1973-08-15	1948-02-09	47.7425	M	ASYMPTO		NEG		NEG	0	VOYAGE		47.7425
1	1973-10-01	1947-12-24	47.6137	F	ASYMPTO		POS	28	POS	2	CAS CONTACT		47.6137
1	1973-10-11	1947-12-14	47.5863	F	ASYMPTO		NEG		NEG	0	CAS CONTACT		47.5863
2	1973-10-15	1947-12-10	47.5753	F	ASYMPTO		NEG		NEG	0	CAS CONTACT		47.5753
1	1973-10-27	1947-11-28	47.5425	M	ASYMPTO		NEG		NEG	0	VOYAGE		47.5425
1	1973-11-11	1947-11-13	47.5014	M	ASYMPTO		NEG		NEG	0	CAS CONTACT		47.5014
1	1973-11-28	1947-10-27	47.4548	M	ASYMPTO		POS	32	NEG	0	CAS CONTACT		47.4548
1	1973-11-30	1947-10-25	47.4493	F	SYMPTO	1	POS	22	POS	2	SYMPTO	AGUEUSIE	47.4493
1	1973-11-28	1947-06-01	47.4493	M	ASYMPTO		POS	38	NEG	0	CAS CONTACT		47.4493
1	1973-12-22	1947-10-03	47.389	F	ASYMPTO		NEG		NEG	0	CAS CONTACT		47.389
1	1973-12-28	1947-09-27	47.3726	F	ASYMPTO		NEG		NEG	0	CAS CONTACT		47.3726
1	1974-01-19	1947-09-05	47.3123	M	ASYMPTO		NEG		NEG	0	VOYAGE		47.3123
2	1974-01-28	1947-08-27	47.2877	F	SYMPTO	1	NEG		NEG	0	SYMPTO		47.2877
1	1974-02-02	1947-08-22	47.274	M	SYMPTO	2	POS	22	POS	2	SYMPTO	CEPHALE MAL GORGE DOULEUR THORACIQUE	47.274
1	1974-05-15	1947-05-12	46.9945	F	ASYMPTO		NEG		NEG	0	VOYAGE		46.9945
2	1974-07-12	1947-03-15	46.8356	F	SYMPTO	3	POS	23	POS	2	SYMPTO		46.8356
1	1974-08-11	1947-02-13	46.7534	F	SYMPTO	2	POS	24	POS	2	SYMPTO	MIGRAINE AGUEUSIE	46.7534
1	1974-08-19	1947-02-05	46.7315	F	ASYMPTO		NEG		NEG	0	PCR DE CONTRÔLE POST POS		46.7315
2	1974-08-27	1947-01-28	46.7096	F	SYMPTO	1	POS	16.8	POS	3	CAS CONTACT		46.7096
2	1974-08-27	1946-09-02	46.7041	F	SYMPTO	9	POS	37.8	POS	3	SYMPTO		46.7041
1	1974-09-18	1947-01-06	46.6493	M	ASYMPTO		NEG		NEG	0	VOYAGE	AUCUN	46.6493
1	1974-11-20	1946-11-04	46.4767	F	ASYMPTO		POS	27	POS	1	CAS CONTACT		46.4767
1	1974-12-31	1946-09-24	46.3644	F	SYMPTO	5	NEG		NEG	0	SYMPTO	CEPHALEES TOUX FIEVRE	46.3644
1	1975-01-01	1946-09-23	46.3616	F	SYMPTO	1	POS	28	POS	1	SYMPTO	MAUX DE TETE COURBATURES	46.3616
1	1975-01-20	1946-09-04	46.3096	M	SYMPTO	5	NEG		NEG	0	SYMPTO	TOUX	46.3096
1	1975-01-30	1946-08-25	46.2822	F	ASYMPTO		NEG		NEG	0	VOYAGE		46.2822
1	1975-02-05	1946-08-19	46.2658	F	ASYMPTO		NEG		NEG	0	VOYAGE		46.2658
1	1975-03-04	1946-07-23	46.1918	M	ASYMPTO		NEG		NEG	0	VOYAGE		46.1918
1	1975-05-31	1946-04-26	45.9507	F	ASYMPTO		NEG		NEG	0	PREOPERATOIRE		45.9507
2	1975-06-13	1946-04-13	45.9151	F	ASYMPTO		NEG		NEG	0	CAS CONTACT		45.9151
2	1975-06-15	1946-04-11	45.9096	F	SYMPTO	4	NEG		NEG	0	SYMPTO		45.9096
1	1975-06-25	1946-04-01	45.8822	F	ASYMPTO		NEG		NEG	0	CAS CONTACT		45.8822
1	1975-06-28	1946-03-29	45.874	M	ASYMPTO		POS	31	POS	1	CAS CONTACT		45.874
2	1975-07-20	1946-03-07	45.8137	M	ASYMPTO		NEG		NEG	0	VOYAGE		45.8137
1	1975-08-02	1946-02-22	45.7781	F	ASYMPTO		NEG		NEG	0	VOYAGE	AUCUN	45.7781
2	1975-08-11	1946-02-13	45.7534	M	ASYMPTO		NEG		NEG	0	VOYAGE		45.7534
2	1975-08-22	1946-02-02	45.7233	M	ASYMPTO		NEG		NEG	0	VOYAGE		45.7233
1	1975-12-03	1945-10-22	45.4411	M	ASYMPTO		NEG		NEG	0	CAS CONTACT		45.4411
1	1976-01-01	1945-09-23	45.3616	M	ASYMPTO		NEG		NEG	0	VOYAGE		45.3616
2	1976-01-02	1945-09-22	45.3589	M	SYMPTO	20	POS	24.8	POS	2	SYMPTO		45.3589
1	1976-01-19	1945-09-05	45.3123	F	ASYMPTO		NEG		NEG	0	PREOPERATOIRE		45.3123
1	1976-02-14	1945-08-10	45.2411	F	SYMPTO	1	NEG		NEG	0	SYMPTO	FIEVRE	45.2411
2	1976-03-24	1945-07-02	45.1342	M	SYMPTO	3	POS	15.3	POS	3	SYMPTO		45.1342
1	1976-04-02	1945-06-23	45.1096	M	ASYMPTO		POS	28	POS	2	PCR DE CONTRÔLE POST POS		45.1096
1	1976-05-30	1945-04-26	44.9507	M	ASYMPTO		NEG		NEG	0	VOYAGE		44.9507
1	1976-06-05	1945-04-20	44.9342	M	ASYMPTO		NEG		NEG	0	VOYAGE		44.9342
1	1976-06-18	1945-04-07	44.8986	M	ASYMPTO		NEG		NEG	0	VOYAGE		44.8986
2	1976-06-19	1945-04-06	44.8959	F	ASYMPTO		NEG		NEG	0	CAS CONTACT		44.8959
2	1976-09-23	1944-12-31	44.6329	F	SYMPTO	3	POS	27.6	POS	1	SYMPTO		44.6329
1	1976-10-12	1944-12-12	44.5808	M	ASYMPTO		NEG		NEG	0	CAS CONTACT		44.5808
2	1976-10-14	1944-12-10	44.5753	M	ASYMPTO		NEG		NEG	0	VOYAGE		44.5753
2	1976-10-16	1944-12-08	44.5699	F	ASYMPTO		NEG		NEG	0	VOYAGE		44.5699
1	1976-11-13	1944-11-10	44.4932	M	SYMPTO	7	NEG		NEG	0	SYMPTO	MAUX DE TETE	44.4932
1	1976-11-15	1944-11-08	44.4877	M	ASYMPTO		NEG		NEG	0	CAS CONTACT		44.4877
1	1976-11-21	1944-11-02	44.4712	M	ASYMPTO		POS	18	POS	2	CAS CONTACT		44.4712
1	1976-12-02	1944-10-22	44.4411	M	ASYMPTO		NEG		NEG	0	VOYAGE		44.4411
1	1977-01-01	1944-09-22	44.3589	M	ASYMPTO		NEG		NEG	0	VOYAGE		44.3589
1	1977-01-19	1944-09-04	44.3096	F	ASYMPTO		NEG		NEG	0	PREOPERATOIRE	AUCUN	44.3096
1	1977-01-24	1944-08-30	44.2959	F	ASYMPTO		NEG		NEG	0	CAS CONTACT		44.2959
1	1977-03-02	1944-07-24	44.1945	M	ASYMPTO		NEG		NEG	0	VOYAGE		44.1945
1	1977-03-10	1944-07-16	44.1726	F	SYMPTO	4	NEG		NEG	0	SYMPTO	TOUX	44.1726
1	1977-04-03	1944-06-22	44.1068	F	ASYMPTO		NEG		NEG	0	VOYAGE		44.1068
1	1977-04-09	1944-06-16	44.0904	F	ASYMPTO		NEG		NEG	0	CAS CONTACT		44.0904
1	1977-05-23	1944-05-03	43.9699	F	ASYMPTO		POS	30	POS	1	CAS CONTACT		43.9699
2	1977-05-28	1944-04-28	43.9562	F	ASYMPTO		NEG		NEG	0	CAS CONTACT		43.9562
2	1977-06-17	1944-04-08	43.9014	M	SYMPTO	3	POS	19.4	POS	3	SYMPTO		43.9014
1	1977-06-23	1944-04-02	43.8849	M	SYMPTO	7	NEG		NEG	0	SYMPTO	MAUX DE GORGE MAUX DE TETE	43.8849
1	1977-08-01	1944-02-23	43.7781	M	ASYMPTO		NEG		NEG	0	VOYAGE		43.7781
1	1977-09-01	1944-01-23	43.6932	M	ASYMPTO		NEG		NEG	0	VOYAGE		43.6932
1	1977-09-09	1944-01-15	43.6712	M	SYMPTO	2	POS	28	POS	1	SYMPTO	CEPHALEES, MAUX DE GORGE, COURBATURES	43.6712
2	1977-09-10	1944-01-14	43.6685	M	ASYMPTO		NEG		NEG	0	CAS CONTACT		43.6685
1	1977-09-12	1944-01-12	43.663	M	ASYMPTO		NEG		NEG	0	VOYAGE		43.663
1	1977-10-03	1943-12-22	43.6055	F	ASYMPTO		NEG		NEG	0	CAS CONTACT		43.6055
1	1977-12-10	1943-10-15	43.4192	M	ASYMPTO		NEG		NEG	0	VOYAGE	AUCUN	43.4192
1	1977-12-24	1943-10-01	43.3808	M	ASYMPTO		NEG		NEG	0	VOYAGE		43.3808
1	1978-01-08	1943-09-16	43.3397	M	SYMPTO	1	POS	32	POS	1	SYMPTO	PERTE GOUT ODORAT	43.3397
1	1978-01-08	1943-09-16	43.3397	M	ASYMPTO		POS	32	NEG	0	VOYAGE	AUCUN	43.3397
2	1978-01-10	1943-09-14	43.3342	F	SYMPTO	3	POS	20.1	POS	2	SYMPTO		43.3342
1	1978-01-08	1943-04-21	43.3342	M	ASYMPTO		POS	35.9	NEG	0	VOYAGE		43.3342
2	1978-01-29	1943-08-26	43.2822	M	ASYMPTO		NEG		NEG	0	CAS CONTACT		43.2822
1	1978-02-02	1943-08-22	43.2712	F	SYMPTO	4	NEG		NEG	0	SYMPTO		43.2712
2	1978-02-02	1943-08-22	43.2712	M	SYMPTO	7	POS	28.2	POS	1	SYMPTO		43.2712
2	1978-04-02	1943-06-24	43.1096	F	ASYMPTO		NEG		NEG	0	VOYAGE		43.1096
1	1978-04-28	1943-05-29	43.0384	M	SYMPTO	1	POS	20	POS	3	CAS CONTACT	TOUX COURBATURE MAL DE TETE	43.0384
1	1978-05-11	1943-05-16	43.0027	M	ASYMPTO		NEG		NEG	0	VOYAGE	AUCUN	43.0027
1	1978-07-07	1943-03-20	42.8466	F	ASYMPTO		POS	34	NEG	0	VOYAGE		42.8466
1	1978-07-17	1943-03-10	42.8192	F	ASYMPTO		NEG		NEG	0	VOYAGE		42.8192
1	1978-08-24	1943-01-31	42.7151	F	ASYMPTO		NEG		NEG	0	VOYAGE		42.7151
1	1978-08-27	1943-01-28	42.7068	F	SYMPTO	2	POS	24	POS	3	SYMPTO	FRISSONS TOUX	42.7068
1	1978-08-29	1943-01-26	42.7014	M	ASYMPTO		NEG		NEG	0	VOYAGE		42.7014
1	1978-10-10	1942-12-15	42.5863	M	ASYMPTO		NEG		NEG	0	VOYAGE		42.5863
2	1978-10-16	1942-12-09	42.5699	M	ASYMPTO		NEG		NEG	0	VOYAGE		42.5699
2	1978-11-07	1942-11-17	42.5096	M	SYMPTO	4	NEG		NEG	0	SYMPTO		42.5096
1	1978-11-16	1942-11-08	42.4849	M	ASYMPTO		NEG		NEG	0	VOYAGE		42.4849
1	1978-11-22	1942-11-02	42.4685	M	ASYMPTO		NEG		NEG	0	VOYAGE		42.4685
1	1979-01-01	1942-09-23	42.3589	M	ASYMPTO		NEG		NEG	0	VOYAGE		42.3589
1	1979-02-01	1942-08-23	42.274	F	ASYMPTO		NEG		NEG	0	VOYAGE		42.274
1	1979-04-05	1942-06-21	42.1014	M	ASYMPTO		NEG		NEG	0	CAS CONTACT		42.1014
1	1979-04-08	1942-06-18	42.0932	M	ASYMPTO		NEG		NEG	0	CAS CONTACT		42.0932
1	1979-06-10	1942-04-16	41.9205	M	ASYMPTO		NEG		NEG	0	VOYAGE	AUCUN	41.9205
1	1979-07-09	1942-03-18	41.8411	F	ASYMPTO		NEG		NEG	0	VOYAGE		41.8411
1	1979-08-02	1942-02-22	41.7753	F	ASYMPTO		NEG		NEG	0	CAS CONTACT		41.7753
1	1979-08-05	1942-02-19	41.7671	F	ASYMPTO		NEG		NEG	0	VOYAGE	AUCUN	41.7671
1	1979-08-14	1942-02-10	41.7425	F	SYMPTO	4	NEG		NEG	0	SYMPTO	RHUME	41.7425
1	1979-09-15	1942-01-09	41.6548	F	ASYMPTO		NEG		NEG	0	VOYAGE		41.6548
1	1979-10-05	1941-12-20	41.6	M	ASYMPTO		NEG		NEG	0	VOYAGE		41.6
1	1979-10-15	1941-12-10	41.5726	M	ASYMPTO		NEG		NEG	0	VOYAGE		41.5726
1	1979-10-15	1941-12-10	41.5726	M	ASYMPTO		NEG		NEG	0	CAS CONTACT		41.5726
1	1979-10-28	1941-11-27	41.537	F	ASYMPTO		NEG		NEG	0	CAS CONTACT		41.537
1	1979-11-03	1941-11-21	41.5205	F	ASYMPTO		NEG		NEG	0	VOYAGE		41.5205
1	1980-01-07	1941-09-17	41.3425	F	SYMPTO	5	NEG		NEG	0	PREOPERATOIRE		41.3425
1	1980-02-20	1941-08-04	41.2219	F	SYMPTO	3	NEG		NEG	0	SYMPTO	RHINORRHEE	41.2219
1	1980-03-10	1941-07-16	41.1699	M	ASYMPTO		NEG		NEG	0	VOYAGE		41.1699
2	1980-03-11	1941-07-15	41.1671	M	ASYMPTO		NEG		NEG	0	CAS CONTACT		41.1671
1	1980-05-19	1941-05-07	40.9781	F	SYMPTO	6	NEG		NEG	0	VOYAGE		40.9781
2	1980-06-25	1941-03-31	40.8767	F	ASYMPTO		NEG		NEG	0	VOYAGE		40.8767
1	1980-06-28	1941-03-28	40.8685	M	SYMPTO	7	NEG		NEG	0	CAS CONTACT	CAS CONTACT RHUME	40.8685
1	1980-07-11	1941-03-15	40.8329	F	ASYMPTO		NEG		NEG	0	CAS CONTACT		40.8329
1	1980-07-26	1941-02-28	40.7918	M	ASYMPTO		NEG		NEG	0	CAS CONTACT		40.7918
1	1980-07-29	1941-02-25	40.7836	F	SYMPTO	15	NEG		NEG	0	SYMPTO	ESSOUFLEMENT	40.7836
2	1980-08-01	1941-02-22	40.7753	F	ASYMPTO		NEG		NEG	0	VOYAGE		40.7753
1	1980-08-26	1941-01-28	40.7068	F	ASYMPTO		NEG		NEG	0	CAS CONTACT	AUCUN	40.7068
1	1980-10-03	1940-12-21	40.6027	M	ASYMPTO		NEG		NEG	0	VOYAGE		40.6027
2	1980-10-10	1940-12-14	40.5836	M	ASYMPTO		NEG		NEG	0	PREOPERATOIRE		40.5836
1	1980-10-30	1940-11-24	40.5288	M	ASYMPTO		NEG		NEG	0	VOYAGE		40.5288
1	1980-12-10	1940-10-14	40.4164	M	ASYMPTO		NEG		NEG	0	VOYAGE		40.4164
1	1980-12-31	1940-09-23	40.3589	M	ASYMPTO		NEG		NEG	0	VOYAGE		40.3589
1	1981-01-07	1940-09-16	40.3397	F	SYMPTO	5	NEG		NEG	0	SYMPTO		40.3397
2	1981-04-30	1940-05-26	40.0301	M	ASYMPTO		NEG		NEG	0	VOYAGE		40.0301
2	1981-05-10	1940-05-16	40.0027	F	SYMPTO	3	POS	16.7	POS	3	SYMPTO		40.0027
1	1981-05-18	1940-05-08	39.9808	F	SYMPTO	4	NEG		NEG	0	SYMPTO	MAUX DE TETE DIARRHEE	39.9808
2	1981-08-13	1940-02-11	39.7425	F	SYMPTO	7	NEG		NEG	0	SYMPTO		39.7425
1	1981-09-22	1940-01-02	39.6329	F	SYMPTO	6	NEG		NEG	0	SYMPTO	MAUX DE TETE	39.6329
1	1981-11-03	1939-11-21	39.5178	M	ASYMPTO		NEG		NEG	0	VOYAGE		39.5178
1	1981-11-05	1939-11-19	39.5123	M	ASYMPTO		NEG		NEG	0	VOYAGE		39.5123
1	1981-11-13	1939-11-11	39.4904	F	SYMPTO	2	POS	26	POS	2	SYMPTO	RHUME	39.4904
2	1981-12-13	1939-10-12	39.4082	F	ASYMPTO		NEG		NEG	0	VOYAGE		39.4082
1	1981-12-18	1939-10-07	39.3945	F	ASYMPTO		NEG		NEG	0	CAS CONTACT		39.3945
1	1981-12-20	1939-10-05	39.389	F	ASYMPTO		NEG		NEG	0	CAS CONTACT		39.389
1	1981-12-28	1939-09-27	39.3671	M	ASYMPTO		NEG		NEG	0	CAS CONTACT		39.3671
1	1982-01-05	1939-09-19	39.3452	M	ASYMPTO		NEG		NEG	0	VOYAGE		39.3452
1	1982-02-13	1939-08-11	39.2384	M	SYMPTO	4	NEG		NEG	0	SYMPTO	COURBATURE GRIPPE	39.2384
2	1982-02-19	1939-08-05	39.2219	M	ASYMPTO		NEG		NEG	0	CAS CONTACT		39.2219
2	1982-03-29	1939-06-28	39.1178	M	ASYMPTO		NEG		NEG	0	CAS CONTACT		39.1178
1	1982-04-05	1939-06-21	39.0986	M	ASYMPTO		NEG		NEG	0	VOYAGE		39.0986
2	1982-05-09	1939-05-18	39.0055	F	ASYMPTO		NEG		NEG	0	CAS CONTACT		39.0055
1	1982-06-25	1939-04-01	38.8767	M	ASYMPTO		NEG		NEG	0	CAS CONTACT		38.8767
1	1982-07-28	1939-02-27	38.7863	M	ASYMPTO		POS	32	POS	1	PREOPERATOIRE		38.7863
1	1982-07-28	1938-10-02	38.7808	M	ASYMPTO		POS	37.1	NEG	1	VOYAGE		38.7808
1	1982-09-14	1939-01-10	38.6548	F	SYMPTO	4	NEG		NEG	0	SYMPTO	TOUX CEPHALEE	38.6548
1	1982-09-28	1938-12-27	38.6164	M	ASYMPTO		NEG		NEG	0	VOYAGE		38.6164
1	1982-10-07	1938-12-18	38.5918	M	ASYMPTO		NEG		NEG	0	VOYAGE		38.5918
1	1982-10-25	1938-11-30	38.5425	M	ASYMPTO		NEG		NEG	0	VOYAGE		38.5425
1	1982-10-25	1938-11-30	38.5425	F	SYMPTO	4	NEG		NEG	0	SYMPTO	COURBATURES, RHUME, MAUX DE TETES	38.5425
1	1982-11-24	1938-10-31	38.4603	M	ASYMPTO		NEG		NEG	0	VOYAGE		38.4603
2	1983-01-18	1938-09-06	38.3096	M	ASYMPTO		NEG		NEG	0	CAS CONTACT		38.3096
1	1983-03-25	1938-07-02	38.1288	F	SYMPTO	4	NEG		NEG	0	SYMPTO	MAL GORGE RHINORRHEE CEPHALEES	38.1288
2	1983-03-31	1938-06-26	38.1123	F	ASYMPTO		NEG		NEG	0	VOYAGE		38.1123
2	1983-04-20	1938-06-06	38.0575	F	ASYMPTO		NEG		NEG	0	VOYAGE		38.0575
2	1983-05-06	1938-05-21	38.0137	M	ASYMPTO		NEG		NEG	0	VOYAGE		38.0137
1	1983-06-06	1938-04-20	37.9288	F	ASYMPTO		NEG		NEG	0	PCR DE CONTRÔLE POST POS		37.9288
1	1983-08-05	1938-02-19	37.7644	M	ASYMPTO		NEG		NEG	0	VOYAGE		37.7644
1	1983-09-09	1938-01-15	37.6685	M	SYMPTO	4	NEG		NEG	0	SYMPTO	ASTHENIE DIGESTIVE	37.6685
1	1983-10-02	1937-12-23	37.6055	F	ASYMPTO		NEG		NEG	0	VOYAGE		37.6055
1	1983-10-22	1937-12-03	37.5507	M	ASYMPTO		NEG		NEG	0	VOYAGE		37.5507
1	1983-11-04	1937-11-20	37.5151	M	ASYMPTO		NEG		NEG	0	CAS CONTACT		37.5151
1	1983-11-20	1937-11-04	37.4712	M	ASYMPTO		NEG		NEG	0	VOYAGE		37.4712
1	1983-11-21	1937-11-03	37.4685	F	SYMPTO	5	NEG		NEG	0	CAS CONTACT	AGUEUSIE + CAS CONTACT	37.4685
1	1983-11-22	1937-11-02	37.4658	F	ASYMPTO		NEG		NEG	0	VOYAGE		37.4658
2	1983-12-07	1937-10-18	37.4247	F	ASYMPTO		NEG		NEG	0	VOYAGE		37.4247
1	1983-12-16	1937-10-09	37.4	M	ASYMPTO		POS	32	POS	1	CAS CONTACT		37.4
1	1983-12-16	1937-05-14	37.3945	M	ASYMPTO		POS	34	POS	1	CAS CONTACT		37.3945
1	1984-01-25	1937-08-30	37.2904	M	ASYMPTO		NEG		NEG	0	VOYAGE		37.2904
1	1984-02-10	1937-08-14	37.2466	M	SYMPTO	3	POS	15	POS	3	SYMPTO	TOUX	37.2466
2	1984-04-12	1937-06-13	37.0767	M	ASYMPTO		NEG		NEG	0	CAS CONTACT		37.0767
1	1984-04-25	1937-05-31	37.0411	F	ASYMPTO		NEG		NEG	0	VOYAGE		37.0411
2	1984-05-01	1937-05-25	37.0247	M	ASYMPTO		NEG		NEG	0	VOYAGE		37.0247
1	1984-05-09	1937-05-17	37.0027	F	SYMPTO	4	NEG		NEG	0	SYMPTO	CEPHALEE RHINORRHEE FIEVRE	37.0027
2	1984-05-09	1937-05-17	37.0027	M	ASYMPTO		NEG		NEG	0	VOYAGE		37.0027
1	1984-05-15	1937-05-11	36.9863	F	ASYMPTO		NEG		NEG	0	VOYAGE	AUCUN	36.9863
1	1984-06-12	1937-04-13	36.9096	F	SYMPTO	4	NEG		NEG	0	SYMPTO	MAL DE TETE MAL DE GORGE	36.9096
1	1984-06-20	1937-04-05	36.8877	F	ASYMPTO		NEG		NEG	0	CAS CONTACT	AUCUN	36.8877
1	1984-06-20	1937-04-05	36.8877	F	SYMPTO	6	NEG		NEG	0	SYMPTO	TOUX FIEVRE NEZ BOUCHE	36.8877
1	1984-07-01	1937-03-25	36.8575	M	SYMPTO	3	NEG		NEG	0	CAS CONTACT	TOUX DIARHEE COURBATURE	36.8575
1	1984-09-01	1937-01-22	36.6877	M	ASYMPTO		NEG		NEG	0	VOYAGE		36.6877
1	1984-09-15	1937-01-08	36.6493	F	SYMPTO	3	NEG		NEG	0	SYMPTO	ASTHENIE DIGESTIVE	36.6493
1	1984-09-20	1937-01-03	36.6356	M	ASYMPTO		NEG		NEG	0	CAS CONTACT		36.6356
1	1984-10-23	1936-12-01	36.5452	F	SYMPTO	4	NEG		NEG	0	SYMPTO	MAL GORGE TOUX	36.5452
1	1984-11-02	1936-11-21	36.5178	F	ASYMPTO		NEG		NEG	0	CAS CONTACT		36.5178
1	1984-11-11	1936-11-12	36.4932	F	ASYMPTO		NEG		NEG	0	VOYAGE	AUCUN	36.4932
2	1984-11-27	1936-10-27	36.4493	F	ASYMPTO		NEG		NEG	0	CAS CONTACT		36.4493
1	1984-12-19	1936-10-05	36.389	F	ASYMPTO		NEG		NEG	0	VOYAGE		36.389
2	1984-12-21	1936-10-03	36.3836	F	SYMPTO	2	NEG		NEG	0	SYMPTO		36.3836
1	1985-01-12	1936-09-11	36.3233	F	SYMPTO	5	NEG		NEG	0	SYMPTO	CEPHALEES, COURBATURES ET DIARRHE	36.3233
1	1985-03-01	1936-07-25	36.1918	M	ASYMPTO		NEG		NEG	0	VOYAGE	AUCUN	36.1918
1	1985-03-01	1936-07-25	36.1918	M	ASYMPTO		NEG		NEG	0	VOYAGE		36.1918
1	1985-03-02	1936-07-24	36.189	M	ASYMPTO		NEG		NEG	0	VOYAGE		36.189
1	1985-03-14	1936-07-12	36.1562	F	ASYMPTO		NEG		NEG	0	VOYAGE		36.1562
1	1985-03-19	1936-07-07	36.1425	M	ASYMPTO		NEG		NEG	0	VOYAGE		36.1425
1	1985-03-20	1936-07-06	36.1397	F	ASYMPTO		NEG		NEG	0	VOYAGE		36.1397
1	1985-05-10	1936-05-16	36	M	ASYMPTO		NEG		NEG	0	VOYAGE		36
2	1985-05-24	1936-05-02	35.9616	F	ASYMPTO		POS	25.5	POS	2	CAS CONTACT		35.9616
1	1985-06-03	1936-04-22	35.9342	M	ASYMPTO		POS	33	POS	2	VOYAGE		35.9342
1	1985-06-15	1936-04-10	35.9014	M	ASYMPTO		NEG		NEG	0	CAS CONTACT		35.9014
1	1985-06-15	1936-04-10	35.9014	M	ASYMPTO		NEG		NEG	0	CAS CONTACT		35.9014
1	1985-07-20	1936-03-06	35.8055	M	ASYMPTO		NEG		NEG	0	VOYAGE		35.8055
1	1985-09-18	1936-01-06	35.6411	M	ASYMPTO		NEG		NEG	0	CAS CONTACT		35.6411
1	1985-10-06	1935-12-19	35.5918	M	ASYMPTO		POS	31	POS	1	CAS CONTACT	AUCUN	35.5918
2	1985-10-26	1935-11-29	35.537	F	SYMPTO	1	NEG		NEG	0	SYMPTO		35.537
1	1985-10-28	1935-11-27	35.5315	F	SYMPTO	4	NEG		NEG	0	CAS CONTACT	MAL GORGE FATIGUE	35.5315
1	1985-11-01	1935-11-23	35.5205	M	ASYMPTO		NEG		NEG	0	VOYAGE		35.5205
1	1985-11-28	1935-10-27	35.4466	M	ASYMPTO		NEG		NEG	0	CAS CONTACT		35.4466
1	1986-02-20	1935-08-04	35.2164	M	ASYMPTO		NEG		NEG	0	VOYAGE		35.2164
2	1986-02-27	1935-07-28	35.1973	F	ASYMPTO		NEG		NEG	0	VOYAGE		35.1973
1	1986-03-16	1935-07-11	35.1507	M	ASYMPTO		NEG		NEG	0	VOYAGE	AUCUN	35.1507
1	1986-04-10	1935-06-16	35.0822	M	SYMPTO	4	NEG		NEG	0	SYMPTO	CEPHALEE MAL DE GORE	35.0822
1	1986-04-15	1935-06-11	35.0685	M	ASYMPTO		NEG		NEG	0	VOYAGE		35.0685
1	1986-05-11	1935-05-16	34.9973	F	ASYMPTO		NEG		NEG	0	CAS CONTACT		34.9973
2	1986-07-21	1935-03-06	34.8027	M	SYMPTO	5	NEG		NEG	0	SYMPTO		34.8027
2	1986-07-23	1935-03-04	34.7973	M	ASYMPTO		POS	18	POS	3	CAS CONTACT		34.7973
1	1986-08-12	1935-02-12	34.7425	M	ASYMPTO		NEG		NEG	0	VOYAGE		34.7425
2	1986-08-17	1935-02-07	34.7288	F	ASYMPTO		NEG		NEG	0	CAS CONTACT		34.7288
1	1986-08-27	1935-01-28	34.7014	F	ASYMPTO		NEG		NEG	0	CAS CONTACT		34.7014
1	1986-10-10	1934-12-15	34.5808	M	ASYMPTO		NEG		NEG	0	CAS CONTACT		34.5808
1	1986-11-03	1934-11-21	34.5151	M	ASYMPTO		NEG		NEG	0	CAS CONTACT		34.5151
1	1986-12-19	1934-10-06	34.389	F	SYMPTO	7	NEG		NEG	0	SYMPTO	TOUX? MAL AUX OREILLES NEZ QUI COULE	34.389
1	1986-12-21	1934-10-04	34.3836	M	SYMPTO	2	POS	26	POS	3	SYMPTO	FIEVRE RHUME	34.3836
2	1987-01-01	1934-09-23	34.3534	F	SYMPTO	2	NEG		NEG	0	SYMPTO		34.3534
2	1987-02-17	1934-08-07	34.2247	M	ASYMPTO		NEG		NEG	0	PREOPERATOIRE		34.2247
1	1987-02-19	1934-08-05	34.2192	M	ASYMPTO		NEG		NEG	0	VOYAGE		34.2192
1	1987-03-22	1934-07-05	34.1342	F	ASYMPTO		NEG		NEG	0	VOYAGE	AUCUN	34.1342
1	1987-03-29	1934-06-28	34.1151	F	ASYMPTO		NEG		NEG	0	VOYAGE	AUCUN	34.1151
1	1987-04-04	1934-06-22	34.0986	F	ASYMPTO		NEG		NEG	0	CAS CONTACT		34.0986
2	1987-04-13	1934-06-13	34.074	M	ASYMPTO		NEG		NEG	0	CAS CONTACT		34.074
2	1987-04-28	1934-05-29	34.0329	M	ASYMPTO		NEG		NEG	0	VOYAGE		34.0329
1	1987-05-20	1934-05-07	33.9726	F	ASYMPTO		NEG		NEG	0	CAS CONTACT		33.9726
2	1987-06-16	1934-04-10	33.8986	M	ASYMPTO		NEG		NEG	0	CAS CONTACT		33.8986
2	1987-06-28	1934-03-29	33.8658	M	ASYMPTO		NEG		NEG	0	CAS CONTACT		33.8658
1	1987-06-29	1934-03-28	33.863	F	SYMPTO	3	NEG		NEG	0	SYMPTO	MAL DE GORGE	33.863
1	1987-07-28	1934-02-27	33.7836	F	ASYMPTO		NEG		NEG	0	CAS CONTACT		33.7836
1	1987-09-04	1934-01-20	33.6795	M	ASYMPTO		POS	21	POS	2	PCR DE CONTRÔLE POST POS		33.6795
1	1987-10-05	1933-12-20	33.5945	F	ASYMPTO		NEG		NEG	0	VOYAGE		33.5945
1	1987-10-24	1933-12-01	33.5425	M	ASYMPTO		NEG		NEG	0	CAS CONTACT		33.5425
1	1987-10-30	1933-11-25	33.526	F	SYMPTO	5	NEG		NEG	0	SYMPTO	TOUX	33.526
1	1987-12-04	1933-10-21	33.4301	M	ASYMPTO		NEG		NEG	0	VOYAGE		33.4301
1	1987-12-16	1933-10-09	33.3973	F	SYMPTO	7	NEG		NEG	0	SYMPTO	FIEVRE	33.3973
2	1987-12-28	1933-09-27	33.3644	F	ASYMPTO		NEG		NEG	0	VOYAGE		33.3644
2	1987-12-28	1933-09-27	33.3644	M	ASYMPTO		NEG		NEG	0	CAS CONTACT		33.3644
1	1988-01-01	1933-09-23	33.3534	M	ASYMPTO		NEG		NEG	0	VOYAGE	AUCUN	33.3534
1	1988-01-02	1933-09-22	33.3507	M	ASYMPTO		POS	31	NEG	0	VOYAGE		33.3507
2	1988-02-08	1933-08-16	33.2493	F	ASYMPTO		NEG		NEG	0	VOYAGE		33.2493
2	1988-02-10	1933-08-14	33.2438	M	ASYMPTO		NEG		NEG	0	CAS CONTACT		33.2438
2	1988-02-11	1933-08-13	33.2411	M	ASYMPTO		NEG		NEG	0	VOYAGE		33.2411
2	1988-03-25	1933-07-01	33.1233	M	ASYMPTO		NEG		NEG	0	CAS CONTACT		33.1233
1	1988-04-08	1933-06-17	33.0849	F	ASYMPTO		NEG		NEG	0	VOYAGE		33.0849
2	1988-04-08	1933-06-17	33.0849	M	ASYMPTO		NEG		NEG	0	CAS CONTACT		33.0849
2	1988-04-21	1933-06-04	33.0493	F	ASYMPTO		NEG		NEG	0	VOYAGE		33.0493
2	1988-04-29	1933-05-27	33.0274	F	SYMPTO	1	POS	17.4	POS	3	SYMPTO		33.0274
2	1988-04-29	1932-12-30	33.0219	M	SYMPTO	3	POS	34.4	POS	3	SYMPTO		33.0219
1	1988-05-15	1933-05-11	32.9836	M	ASYMPTO		NEG		POS	1	VOYAGE		32.9836
1	1988-06-05	1933-04-20	32.926	M	SYMPTO	6	NEG		NEG	0	SYMPTO	TOUX MAUX DE TETE	32.926
1	1988-06-16	1933-04-09	32.8959	M	ASYMPTO		NEG		NEG	0	VOYAGE	AUCUN	32.8959
1	1988-08-11	1933-02-12	32.7425	M	ASYMPTO		NEG		NEG	0	VOYAGE		32.7425
1	1988-08-12	1933-02-11	32.7397	M	SYMPTO	1	POS	25	POS	1	SYMPTO	AGUEUSIE	32.7397
1	1988-08-14	1933-02-09	32.7342	F	SYMPTO	3	POS	34	POS	1	CAS CONTACT		32.7342
1	1988-08-19	1933-02-04	32.7205	M	SYMPTO	7	NEG		NEG	0	SYMPTO	MAUX DE TETE	32.7205
2	1988-08-27	1933-01-27	32.6986	F	ASYMPTO		NEG		NEG	0	PREOPERATOIRE		32.6986
2	1988-09-19	1933-01-04	32.6356	M	ASYMPTO		POS	34.2	NEG	0	CAS CONTACT		32.6356
1	1988-10-13	1932-12-11	32.5699	M	ASYMPTO		NEG		NEG	0	CAS CONTACT		32.5699
1	1988-10-13	1932-12-11	32.5699	M	ASYMPTO		NEG		NEG	0	VOYAGE	AUCUN	32.5699
1	1988-10-27	1932-11-27	32.5315	M	SYMPTO	10	NEG		NEG	0	SYMPTO	CEPHALEE SENSATIONS DE FATIGUE	32.5315
1	1988-10-30	1932-11-24	32.5233	M	ASYMPTO		NEG		NEG	0	VOYAGE	AUCUN	32.5233
1	1988-11-19	1932-11-04	32.4685	F	ASYMPTO		NEG		NEG	0	VOYAGE		32.4685
1	1988-11-21	1932-11-02	32.463	M	ASYMPTO		NEG		NEG	0	PCR DE CONTRÔLE POST POS		32.463
2	1989-01-04	1932-09-19	32.3425	F	SYMPTO	2	NEG		NEG	0	SYMPTO		32.3425
1	1989-02-10	1932-08-13	32.2411	M	ASYMPTO		NEG		NEG	0	CAS CONTACT	AUCUN	32.2411
1	1989-02-10	1932-08-13	32.2411	M	SYMPTO	7	POS	25	POS	1	SYMPTO	TOUX	32.2411
1	1989-02-13	1932-08-10	32.2329	F	ASYMPTO		NEG		NEG	0	VOYAGE		32.2329
1	1989-02-23	1932-07-31	32.2055	M	SYMPTO	7	NEG		NEG	0	SYMPTO	RHUME	32.2055
1	1989-02-28	1932-07-26	32.1918	M	ASYMPTO		NEG		NEG	0	VOYAGE		32.1918
1	1989-03-25	1932-07-01	32.1233	F	ASYMPTO		NEG		NEG	0	CAS CONTACT		32.1233
1	1989-03-28	1932-06-28	32.1151	F	ASYMPTO		NEG		NEG	0	VOYAGE		32.1151
2	1989-05-06	1932-05-20	32.0082	M	ASYMPTO		NEG		NEG	0	CAS CONTACT		32.0082
1	1989-05-17	1932-05-09	31.9781	F	ASYMPTO		NEG		NEG	0	VOYAGE		31.9781
1	1989-05-18	1932-05-08	31.9753	F	ASYMPTO		NEG		NEG	0	VOYAGE		31.9753
1	1989-05-23	1932-05-03	31.9616	F	SYMPTO	4	NEG		NEG	0	SYMPTO	MAUX DE TETE, MAUX DE GORGE, RHINORRHEE, DOULEUR	31.9616
2	1989-06-06	1932-04-19	31.9233	M	ASYMPTO		NEG		NEG	0	CAS CONTACT		31.9233
2	1989-06-06	1932-04-19	31.9233	M	SYMPTO	4	NEG		NEG	0	SYMPTO		31.9233
1	1989-06-19	1932-04-06	31.8877	M	ASYMPTO		POS	31	NEG	0	CAS CONTACT		31.8877
1	1989-06-22	1932-04-03	31.8795	F	ASYMPTO		NEG		NEG	0	VOYAGE		31.8795
1	1989-07-20	1932-03-06	31.8027	M	SYMPTO	3	NEG		NEG	0	SYMPTO	MAL DE TETE	31.8027
1	1989-08-05	1932-02-19	31.7589	M	ASYMPTO		NEG		NEG	0	VOYAGE		31.7589
1	1989-08-07	1932-02-17	31.7534	M	ASYMPTO		NEG		NEG	0	VOYAGE		31.7534
1	1989-09-06	1932-01-18	31.6712	F	ASYMPTO		NEG		NEG	0	VOYAGE		31.6712
1	1989-09-10	1932-01-14	31.6603	F	ASYMPTO		NEG		NEG	0	VOYAGE		31.6603
1	1989-09-15	1932-01-09	31.6466	M	ASYMPTO		NEG		NEG	0	CAS CONTACT		31.6466
2	1989-09-24	1931-12-31	31.6219	F	ASYMPTO		NEG		NEG	0	PREOPERATOIRE		31.6219
2	1989-09-25	1931-12-30	31.6192	F	SYMPTO	1	POS	23.1	POS	1	CAS CONTACT		31.6192
2	1989-10-09	1931-12-16	31.5808	M	SYMPTO	4	NEG		NEG	0	SYMPTO		31.5808
1	1989-10-30	1931-11-25	31.5233	M	ASYMPTO		NEG		NEG	0	CAS CONTACT		31.5233
2	1989-11-07	1931-11-17	31.5014	M	ASYMPTO		NEG		NEG	0	CAS CONTACT		31.5014
1	1989-12-06	1931-10-19	31.4219	F	ASYMPTO		NEG		NEG	0	VOYAGE	AUCUN	31.4219
1	1989-12-17	1931-10-08	31.3918	F	SYMPTO	4	NEG		NEG	0	CAS CONTACT	MAL GORGE	31.3918
1	1989-12-26	1931-09-29	31.3671	F	ASYMPTO		NEG		NEG	0	VOYAGE		31.3671
1	1990-01-24	1931-08-31	31.2877	M	ASYMPTO		NEG		NEG	0	VOYAGE	AUCUN	31.2877
1	1990-02-12	1931-08-12	31.2356	F	ASYMPTO		NEG		NEG	0	CAS CONTACT		31.2356
1	1990-03-07	1931-07-20	31.1726	M	ASYMPTO		NEG		NEG	0	VOYAGE		31.1726
1	1990-03-30	1931-06-27	31.1096	F	ASYMPTO		NEG		NEG	0	VOYAGE		31.1096
1	1990-04-08	1931-06-18	31.0849	F	ASYMPTO		NEG		NEG	0	CAS CONTACT		31.0849
1	1990-04-11	1931-06-15	31.0767	F	ASYMPTO		NEG		NEG	0	VOYAGE		31.0767
1	1990-04-20	1931-06-06	31.0521	F	ASYMPTO		NEG		NEG	0	VOYAGE		31.0521
1	1990-04-30	1931-05-27	31.0247	M	ASYMPTO		NEG		NEG	0	CAS CONTACT		31.0247
2	1990-05-06	1931-05-21	31.0082	M	ASYMPTO		NEG		NEG	0	CAS CONTACT		31.0082
1	1990-07-01	1931-03-26	30.8548	F	ASYMPTO		NEG		NEG	0	VOYAGE		30.8548
1	1990-07-03	1931-03-24	30.8493	F	ASYMPTO		NEG		NEG	0	VOYAGE		30.8493
1	1990-07-10	1931-03-17	30.8301	M	ASYMPTO		NEG		NEG	0	PREOPERATOIRE		30.8301
2	1990-07-11	1931-03-16	30.8274	M	ASYMPTO		NEG		NEG	0	VOYAGE		30.8274
1	1990-07-19	1931-03-08	30.8055	F	ASYMPTO		NEG		NEG	0	VOYAGE		30.8055
1	1990-08-03	1931-02-21	30.7644	F	ASYMPTO		NEG		NEG	0	CAS CONTACT		30.7644
2	1990-08-05	1931-02-19	30.7589	F	SYMPTO	2	NEG		NEG	0	SYMPTO		30.7589
1	1990-08-12	1931-02-12	30.7397	F	ASYMPTO		NEG		NEG	0	VOYAGE		30.7397
1	1990-09-01	1931-01-23	30.6849	M	ASYMPTO		NEG		NEG	0	VOYAGE		30.6849
2	1990-09-02	1931-01-22	30.6822	M	ASYMPTO		POS	19.5	POS	2	CAS CONTACT		30.6822
1	1990-09-08	1931-01-16	30.6658	F	ASYMPTO		POS	26	POS	1	CAS CONTACT		30.6658
2	1990-10-11	1930-12-14	30.5753	F	ASYMPTO		NEG		NEG	0	VOYAGE		30.5753
1	1990-10-15	1930-12-10	30.5644	F	SYMPTO	8	NEG		NEG	0	SYMPTO	TOUX ECOULEMENT NEZ	30.5644
1	1990-10-17	1930-12-08	30.5589	F	ASYMPTO		NEG		NEG	0	PCR DE CONTRÔLE POST POS		30.5589
1	1990-10-28	1930-11-27	30.5288	F	ASYMPTO		NEG		NEG	0	VOYAGE		30.5288
2	1990-12-28	1930-09-27	30.3616	M	ASYMPTO		NEG		NEG	0	CAS CONTACT		30.3616
1	1991-01-03	1930-09-21	30.3452	M	SYMPTO	4	NEG		NEG	0	SYMPTO	MAL DE GORGE, COURBATURE, DIARRHEE	30.3452
2	1991-02-10	1930-08-14	30.2411	M	SYMPTO	5	NEG		NEG	0	SYMPTO		30.2411
1	1991-03-03	1930-07-24	30.1836	M	ASYMPTO		NEG		NEG	0	VOYAGE		30.1836
1	1991-03-12	1930-07-15	30.1589	F	ASYMPTO		NEG		NEG	0	VOYAGE		30.1589
2	1991-03-17	1930-07-10	30.1452	F	ASYMPTO		POS	18.9	POS	3	CAS CONTACT		30.1452
2	1991-03-18	1930-07-09	30.1425	F	SYMPTO	7	NEG		NEG	0	SYMPTO		30.1425
1	1991-04-19	1930-06-07	30.0548	M	ASYMPTO		NEG		NEG	0	CAS CONTACT		30.0548
1	1991-05-04	1930-05-23	30.0137	F	SYMPTO	3	NEG		NEG	0	SYMPTO	MAUVAISE RESPIRATION	30.0137
1	1991-05-05	1930-05-22	30.011	F	ASYMPTO		NEG		NEG	0	VOYAGE		30.011
1	1991-05-12	1930-05-15	29.9918	F	ASYMPTO		NEG		NEG	0	VOYAGE		29.9918
2	1991-05-27	1930-04-30	29.9507	M	ASYMPTO		NEG		NEG	0	CAS CONTACT		29.9507
2	1991-06-15	1930-04-11	29.8986	F	ASYMPTO		NEG		NEG	0	VOYAGE		29.8986
1	1991-06-22	1930-04-04	29.8795	M	SYMPTO	8	NEG		NEG	0	SYMPTO	TOUX CEPHALE	29.8795
1	1991-07-27	1930-02-28	29.7836	F	SYMPTO	1	NEG		NEG	0	SYMPTO	TOUX FIEVRE COURBATURE	29.7836
1	1991-10-19	1929-12-06	29.5534	F	SYMPTO	5	NEG		NEG	0	CAS CONTACT		29.5534
1	1991-10-24	1929-12-01	29.5397	F	ASYMPTO		NEG		NEG	0	VOYAGE		29.5397
2	1991-10-28	1929-11-27	29.5288	F	ASYMPTO		NEG		NEG	0	CAS CONTACT		29.5288
1	1991-11-24	1929-10-31	29.4548	F	ASYMPTO		NEG		NEG	0	PCR DE CONTRÔLE POST POS		29.4548
1	1991-11-30	1929-10-25	29.4384	F	SYMPTO	2	POS	20	POS	3	SYMPTO	FIEVRE TOUX	29.4384
1	1991-12-02	1929-10-23	29.4329	M	ASYMPTO		NEG		NEG	0	PREOPERATOIRE		29.4329
1	1991-12-10	1929-10-15	29.411	F	ASYMPTO		NEG		NEG	0	VOYAGE		29.411
1	1991-12-29	1929-09-26	29.3589	M	ASYMPTO		NEG		NEG	0	CAS CONTACT		29.3589
2	1992-01-22	1929-09-02	29.2932	M	SYMPTO	4	NEG		NEG	0	SYMPTO		29.2932
1	1992-01-29	1929-08-26	29.274	M	ASYMPTO		NEG		NEG	0	CAS CONTACT		29.274
2	1992-02-05	1929-08-19	29.2548	F	ASYMPTO		NEG		NEG	0	CAS CONTACT		29.2548
1	1992-02-08	1929-08-16	29.2466	M	SYMPTO	2	POS	21	POS	3	SYMPTO	CAS CONTACTMAUX DE TETES, FIEVRE, COURBATURES	29.2466
2	1992-02-20	1929-08-04	29.2137	F	ASYMPTO		NEG		POS	1	CAS CONTACT		29.2137
2	1992-03-10	1929-07-16	29.1616	F	SYMPTO	3	POS	17.9	POS	3	SYMPTO		29.1616
1	1992-04-08	1929-06-17	29.0822	F	ASYMPTO		POS	19	POS	3	CAS CONTACT		29.0822
1	1992-04-25	1929-05-31	29.0356	F	ASYMPTO		NEG		NEG	0	CAS CONTACT		29.0356
2	1992-04-27	1929-05-29	29.0301	M	SYMPTO	3	POS	16.7	POS	3	SYMPTO		29.0301
2	1992-04-27	1929-01-01	29.0247	M	SYMPTO	8	POS	36.7	POS	3	SYMPTO		29.0247
2	1992-05-01	1929-05-25	29.0192	M	ASYMPTO		NEG		NEG	0	CAS CONTACT		29.0192
1	1983-12-16	29	29	M	ASYMPTO		POS	37	NEG	0	PREOPERATOIRE		29
1	1992-05-29	1929-04-27	28.9425	F	ASYMPTO		NEG		NEG	0	VOYAGE	AUCUN	28.9425
1	1992-07-16	1929-03-10	28.811	F	ASYMPTO		NEG		NEG	0	VOYAGE		28.811
1	1992-08-11	1929-02-12	28.7397	F	ASYMPTO		POS	30	POS	2	PREOPERATOIRE	AUCUN	28.7397
1	1992-08-13	1929-02-10	28.7342	M	SYMPTO	8	NEG		NEG	0	SYMPTO	RHUME COURBATURE	28.7342
1	1992-08-22	1929-02-01	28.7096	F	ASYMPTO		NEG		NEG	0	CAS CONTACT		28.7096
1	1992-09-17	1929-01-06	28.6384	F	ASYMPTO		NEG		NEG	0	CAS CONTACT	AUCUN	28.6384
2	1992-09-23	1928-12-31	28.6219	M	SYMPTO	4	NEG		NEG	0	SYMPTO		28.6219
2	1992-10-03	1928-12-21	28.5945	F	ASYMPTO		NEG		NEG	0	CAS CONTACT		28.5945
1	1992-10-27	1928-11-27	28.5288	F	ASYMPTO		NEG		NEG	0	CAS CONTACT		28.5288
1	1993-01-10	1928-09-13	28.3233	M	ASYMPTO		NEG		NEG	0	VOYAGE		28.3233
2	1993-01-15	1928-09-08	28.3096	F	SYMPTO	1	NEG		NEG	0	SYMPTO		28.3096
1	1993-02-05	1928-08-18	28.2521	M	ASYMPTO		NEG		NEG	0	CAS CONTACT		28.2521
2	1993-02-07	1928-08-16	28.2466	F	ASYMPTO		NEG		NEG	0	CAS CONTACT		28.2466
1	1993-02-18	1928-08-05	28.2164	M	ASYMPTO		NEG		NEG	0	CAS CONTACT		28.2164
2	1993-02-27	1928-07-27	28.1918	M	SYMPTO	3	POS	17.4	POS	3	SYMPTO		28.1918
2	1993-02-27	1928-03-01	28.1863	M	SYMPTO	8	POS	37.3	POS	3	SYMPTO		28.1863
1	1993-03-05	1928-07-21	28.1753	F	SYMPTO	5	NEG		NEG	0	SYMPTO	MAUX DE TETES, MAL DE GORGE, RHINORRHEE	28.1753
2	1993-03-14	1928-07-12	28.1507	F	ASYMPTO		NEG		NEG	0	CAS CONTACT		28.1507
2	1993-03-19	1928-07-07	28.137	M	ASYMPTO		NEG		NEG	0	CAS CONTACT		28.137
1	1993-04-03	1928-06-22	28.0959	F	ASYMPTO		NEG		NEG	0	VOYAGE		28.0959
2	1993-05-03	1928-05-23	28.0137	M	ASYMPTO		NEG		NEG	0	VOYAGE		28.0137
1	1993-06-06	1928-04-19	27.9205	F	ASYMPTO		NEG		NEG	0	VOYAGE	AUCUN	27.9205
1	1993-07-08	1928-03-18	27.8329	F	ASYMPTO		NEG		NEG	0	VOYAGE		27.8329
1	1993-07-20	1928-03-06	27.8	F	ASYMPTO		NEG		NEG	0	VOYAGE		27.8
1	1993-08-11	1928-02-13	27.7397	M	ASYMPTO		NEG		NEG	0	VOYAGE		27.7397
1	1993-09-13	1928-01-11	27.6493	F	ASYMPTO		NEG		NEG	0	CAS CONTACT		27.6493
1	1993-09-28	1927-12-27	27.6082	M	SYMPTO	3	POS	27	POS	0	SYMPTO	FIEVRE COURBATURE	27.6082
1	1993-09-28	1927-12-27	27.6082	M	SYMPTO	3	POS	35	POS	0	SYMPTO		27.6082
1	1993-10-06	1927-12-19	27.5863	M	ASYMPTO		NEG		NEG	0	CAS CONTACT		27.5863
1	1993-10-10	1927-12-15	27.5753	F	ASYMPTO		NEG		NEG	0	VOYAGE		27.5753
1	1993-10-20	1927-12-05	27.5479	F	ASYMPTO		NEG		NEG	0	VOYAGE		27.5479
1	1993-11-10	1927-11-14	27.4904	F	ASYMPTO		NEG		NEG	0	VOYAGE	AUCUN	27.4904
1	1993-11-23	1927-11-01	27.4548	M	ASYMPTO		NEG		NEG	0	VOYAGE	AUCUN	27.4548
1	1993-12-20	1927-10-05	27.3808	M	ASYMPTO		NEG		NEG	0	VOYAGE		27.3808
2	1993-12-29	1927-09-26	27.3562	M	ASYMPTO		NEG		NEG	0	CAS CONTACT		27.3562
1	1994-01-07	1927-09-17	27.3315	F	ASYMPTO		NEG		NEG	0	VOYAGE		27.3315
1	1994-01-12	1927-09-12	27.3178	F	SYMPTO	4	NEG		NEG	0	SYMPTO		27.3178
1	1994-01-17	1927-09-07	27.3041	F	ASYMPTO		NEG		NEG	0	VOYAGE		27.3041
1	1994-01-31	1927-08-24	27.2658	F	ASYMPTO		NEG		NEG	0	VOYAGE		27.2658
2	1994-02-02	1927-08-22	27.2603	F	SYMPTO	3	POS	18	POS	3	SYMPTO		27.2603
2	1994-02-20	1927-08-04	27.211	F	SYMPTO	4	NEG		NEG	0	SYMPTO		27.211
1	1994-02-23	1927-08-01	27.2027	M	SYMPTO	7	NEG		NEG	0	SYMPTO	TOUX FIEVRE	27.2027
1	1994-03-05	1927-07-22	27.1753	F	ASYMPTO		NEG		NEG	0	VOYAGE	AUCUN	27.1753
2	1994-03-25	1927-07-02	27.1205	M	ASYMPTO		NEG		NEG	0	CAS CONTACT		27.1205
2	1994-04-09	1927-06-17	27.0795	M	ASYMPTO		NEG		NEG	0	CAS CONTACT		27.0795
1	1994-04-18	1927-06-08	27.0548	F	ASYMPTO		NEG		NEG	0	VOYAGE		27.0548
1	1994-05-04	1927-05-23	27.011	M	SYMPTO	4	NEG		NEG	0	SYMPTO	COURBATURE FIEVRE	27.011
1	1994-05-04	1927-05-23	27.011	F	ASYMPTO		POS	31	NEG	0	VOYAGE	AUCUN	27.011
1	2013-12-09	1907-10-16	27	M	ASYMPTO		NEG		NEG	0	PCR DE CONTRÔLE POST POS		27
1	2014-04-13	1907-06-13	27	M	SYMPTO	3	NEG		NEG	0	SYMPTO	MAUX DE VENTRE CAS CONTACT	27
1	1994-05-21	1927-05-06	26.9644	M	ASYMPTO		NEG		NEG	0	VOYAGE		26.9644
1	1994-06-27	1927-03-30	26.863	F	ASYMPTO		NEG		NEG	0	CAS CONTACT		26.863
1	1994-07-25	1927-03-02	26.7863	F	ASYMPTO		NEG		NEG	0	VOYAGE		26.7863
1	1994-07-29	1927-02-26	26.7753	F	ASYMPTO		NEG		NEG	0	VOYAGE		26.7753
1	1994-09-27	1926-12-28	26.611	F	ASYMPTO		NEG		NEG	0	VOYAGE		26.611
1	1994-10-03	1926-12-22	26.5945	F	ASYMPTO		NEG		NEG	0	CAS CONTACT		26.5945
1	1994-10-03	1926-12-22	26.5945	F	ASYMPTO		NEG		NEG	0	VOYAGE		26.5945
1	1994-11-25	1926-10-30	26.4493	F	ASYMPTO		NEG		NEG	0	VOYAGE	AUCUN	26.4493
2	1994-11-27	1926-10-28	26.4438	F	ASYMPTO		NEG		NEG	0	CAS CONTACT		26.4438
1	1994-12-05	1926-10-20	26.4219	F	SYMPTO	7	NEG		NEG	0	SYMPTO	CEPHALEE RHINORRHEE NAUSEES	26.4219
2	1994-12-05	1926-10-20	26.4219	F	ASYMPTO		NEG		NEG	0	CAS CONTACT		26.4219
1	1995-01-09	1926-09-15	26.326	F	ASYMPTO		NEG		NEG	0	VOYAGE		26.326
1	1995-01-09	1926-09-15	26.326	F	SYMPTO	3	NEG		NEG	0	SYMPTO	MAL DE GORGE FIEVRE	26.326
1	1995-02-01	1926-08-23	26.263	M	ASYMPTO		NEG		NEG	0	VOYAGE	AUCUN	26.263
1	1995-02-02	1926-08-22	26.2603	M	ASYMPTO		NEG		NEG	0	VOYAGE		26.2603
1	1995-02-08	1926-08-16	26.2438	F	SYMPTO	7	NEG		NEG	0	SYMPTO	VOYAGE MAL DE GORGE, RHUME	26.2438
1	1995-02-15	1926-08-09	26.2247	F	ASYMPTO		NEG		NEG	0	PCR DE CONTRÔLE POST POS		26.2247
1	1995-03-24	1926-07-03	26.1233	M	ASYMPTO		NEG		NEG	0	VOYAGE		26.1233
1	1995-04-04	1926-06-22	26.0932	F	ASYMPTO		NEG		NEG	0	VOYAGE		26.0932
1	1995-04-17	1926-06-09	26.0575	F	ASYMPTO		NEG		NEG	0	VOYAGE		26.0575
1	1995-04-29	1926-05-28	26.0247	F	ASYMPTO		NEG		NEG	0	VOYAGE		26.0247
1	1995-05-03	1926-05-24	26.0137	M	ASYMPTO		NEG		NEG	0	CAS CONTACT		26.0137
1	1995-05-07	1926-05-20	26.0027	M	ASYMPTO		NEG		NEG	0	VOYAGE		26.0027
1	2015-04-24	1906-06-02	26	F	ASYMPTO		NEG		NEG	0	PCR DE CONTRÔLE POST POS		26
1	1995-06-12	1926-04-14	25.9041	F	ASYMPTO		NEG		NEG	0	VOYAGE		25.9041
1	1995-06-22	1926-04-04	25.8767	M	ASYMPTO		NEG		NEG	0	VOYAGE	AUCUN	25.8767
1	1995-07-03	1926-03-24	25.8466	F	ASYMPTO		NEG		NEG	0	VOYAGE		25.8466
1	1995-07-05	1926-03-22	25.8411	M	ASYMPTO		NEG		NEG	0	VOYAGE		25.8411
1	1995-08-11	1926-02-13	25.7397	M	ASYMPTO		NEG		NEG	0	VOYAGE		25.7397
1	1995-08-14	1926-02-10	25.7315	F	SYMPTO	6	NEG		NEG	0	SYMPTO	MAL GORGE CEPHALEE RHINORRHEE	25.7315
2	1995-10-01	1925-12-24	25.6	F	ASYMPTO		NEG		NEG	0	VOYAGE		25.6
1	1995-10-02	1925-12-23	25.5973	F	ASYMPTO		NEG		NEG	0	CAS CONTACT		25.5973
1	1995-10-30	1925-11-25	25.5205	F	ASYMPTO		NEG		NEG	0	PCR DE CONTRÔLE POST POS		25.5205
2	1995-11-04	1925-11-20	25.5068	M	ASYMPTO		NEG		NEG	0	VOYAGE		25.5068
1	1995-11-21	1925-11-03	25.4603	F	ASYMPTO		NEG		NEG	0	CAS CONTACT		25.4603
1	1995-12-12	1925-10-13	25.4027	M	ASYMPTO		NEG		NEG	0	VOYAGE		25.4027
1	1995-12-27	1925-09-28	25.3616	F	ASYMPTO		NEG		NEG	0	CAS CONTACT		25.3616
1	1996-02-16	1925-08-08	25.2219	F	ASYMPTO		NEG		NEG	0	VOYAGE	AUCUN	25.2219
1	1996-02-29	1925-07-26	25.1863	M	ASYMPTO		NEG		NEG	0	CAS CONTACT		25.1863
1	1996-03-05	1925-07-21	25.1726	F	SYMPTO	4	NEG		NEG	0	SYMPTO	MAUX DE TETE	25.1726
2	1996-03-13	1925-07-13	25.1507	F	ASYMPTO		NEG		NEG	0	VOYAGE		25.1507
1	1996-03-24	1925-07-02	25.1205	F	ASYMPTO		NEG		NEG	0	VOYAGE	AUCUN	25.1205
1	1996-03-25	1925-07-01	25.1178	F	ASYMPTO		NEG		NEG	0	CAS CONTACT		25.1178
1	1996-03-30	1925-06-26	25.1041	F	ASYMPTO		NEG		NEG	0	CAS CONTACT		25.1041
2	1996-04-03	1925-06-22	25.0932	F	ASYMPTO		NEG		NEG	0	PREOPERATOIRE		25.0932
1	1996-04-24	1925-06-01	25.0356	F	ASYMPTO		NEG		NEG	0	PCR DE CONTRÔLE POST POS		25.0356
1	1996-04-28	1925-05-28	25.0247	F	SYMPTO	5	NEG		NEG	0	SYMPTO	COURBATURES, RHUME, MAUX DE TETE	25.0247
1	2005-03-19	1916-07-07	25	M	ASYMPTO		NEG		NEG	0	CAS CONTACT		25
1	2006-04-01	1915-06-25	25	F	ASYMPTO		NEG		NEG	0	CAS CONTACT		25
1	2006-04-23	1915-06-03	25	M	ASYMPTO		NEG		NEG	0	CAS CONTACT		25
1	2006-02-22	1915-08-02	25	M	SYMPTO	4	NEG		NEG	0	SYMPTO	MAL DE GORGE	25
2	2006-01-04	1915-09-20	25	F	ASYMPTO		NEG		NEG	0	CAS CONTACT		25
2	1996-05-08	1925-05-18	24.9973	F	ASYMPTO		NEG		NEG	0	VOYAGE		24.9973
1	1996-05-21	1925-05-05	24.9616	M	ASYMPTO		NEG		NEG	0	VOYAGE		24.9616
1	1996-05-24	1925-05-02	24.9534	M	ASYMPTO		NEG		NEG	0	VOYAGE		24.9534
2	1996-06-23	1925-04-02	24.8712	F	ASYMPTO		NEG		NEG	0	CAS CONTACT		24.8712
1	1996-07-22	1925-03-04	24.7918	F	ASYMPTO		NEG		NEG	0	VOYAGE	AUCUN	24.7918
1	1996-08-05	1925-02-18	24.7534	M	ASYMPTO		NEG		NEG	0	VOYAGE	AUCUN	24.7534
1	1996-08-18	1925-02-05	24.7178	F	ASYMPTO		NEG		NEG	0	VOYAGE		24.7178
1	1996-08-27	1925-01-27	24.6932	F	ASYMPTO		NEG		NEG	0	VOYAGE	AUCUN	24.6932
1	1996-09-06	1925-01-17	24.6658	M	ASYMPTO		NEG		NEG	0	CAS CONTACT		24.6658
2	1996-09-06	1925-01-17	24.6658	M	ASYMPTO		NEG		NEG	0	CAS CONTACT		24.6658
1	1996-09-27	1924-12-27	24.6082	M	ASYMPTO		NEG		NEG	0	VOYAGE		24.6082
2	1996-10-03	1924-12-21	24.5918	M	ASYMPTO		NEG		NEG	0	CAS CONTACT		24.5918
1	1996-10-29	1924-11-25	24.5205	M	ASYMPTO		NEG		NEG	0	CAS CONTACT		24.5205
1	1996-11-01	1924-11-22	24.5123	F	ASYMPTO		NEG		NEG	0	VOYAGE		24.5123
1	1996-11-06	1924-11-17	24.4986	F	ASYMPTO		NEG		NEG	0	VOYAGE		24.4986
2	1996-11-16	1924-11-07	24.4712	M	SYMPTO	2	NEG		NEG	0	SYMPTO		24.4712
1	1996-11-17	1924-11-06	24.4685	F	ASYMPTO		NEG		NEG	0	CAS CONTACT		24.4685
1	1996-12-02	1924-10-22	24.4274	M	ASYMPTO		NEG		NEG	0	VOYAGE		24.4274
1	1996-12-06	1924-10-18	24.4164	F	ASYMPTO		NEG		NEG	0	CAS CONTACT		24.4164
1	1996-12-07	1924-10-17	24.4137	F	ASYMPTO		NEG		NEG	0	PREOPERATOIRE		24.4137
1	1997-02-11	1924-08-12	24.2329	M	ASYMPTO		NEG		NEG	0	VOYAGE		24.2329
1	1997-02-13	1924-08-10	24.2274	F	ASYMPTO		POS	34	NEG	0	VOYAGE		24.2274
1	1997-02-15	1924-08-08	24.2219	F	ASYMPTO		NEG		NEG	0	VOYAGE		24.2219
1	1997-04-12	1924-06-13	24.0685	M	ASYMPTO		NEG		NEG	0	VOYAGE		24.0685
1	1997-04-13	1924-06-12	24.0658	F	SYMPTO	3	NEG		NEG	0	SYMPTO	MAL GORGE TOUX	24.0658
1	2017-02-28	1904-07-26	24	F	ASYMPTO		NEG		NEG	0	VOYAGE		24
1	2017-01-08	1904-09-15	24	F	ASYMPTO		NEG		NEG	0	CAS CONTACT		24
1	2006-08-14	1915-02-10	24	M	ASYMPTO		NEG		NEG	0	CAS CONTACT		24
1	2017-02-25	1904-07-29	24	M	SYMPTO	4	NEG		NEG	0	SYMPTO	MAL GORGE FIEVRE	24
1	2017-04-30	1904-05-26	24	F	SYMPTO	4	NEG		NEG	0	SYMPTO	TOUX FATIGUE	24
2	2006-09-03	1915-01-21	24	M	ASYMPTO		NEG		NEG	0	CAS CONTACT		24
2	2006-12-02	1914-10-23	24	F	ASYMPTO		NEG		NEG	0	CAS CONTACT		24
2	2006-05-24	1915-05-03	24	M	ASYMPTO		NEG		NEG	0	CAS CONTACT		24
2	2006-10-08	1914-12-17	24	M	ASYMPTO		NEG		NEG	0	CAS CONTACT		24
1	1997-05-26	1924-04-30	23.9479	M	ASYMPTO		NEG		NEG	0	VOYAGE		23.9479
1	1997-06-21	1924-04-04	23.8767	M	ASYMPTO		NEG		NEG	0	VOYAGE	AUCUN	23.8767
1	1997-07-12	1924-03-14	23.8192	F	ASYMPTO		NEG		NEG	0	CAS CONTACT		23.8192
1	1997-07-31	1924-02-24	23.7671	F	SYMPTO	4	NEG		NEG	0	SYMPTO	MAL GORGES COURBATURE	23.7671
1	1997-07-31	1924-02-24	23.7671	M	ASYMPTO		NEG		NEG	0	VOYAGE		23.7671
1	1997-08-08	1924-02-16	23.7452	F	ASYMPTO		NEG		NEG	0	VOYAGE		23.7452
2	1997-08-08	1924-02-16	23.7452	F	ASYMPTO		NEG		NEG	0	VOYAGE		23.7452
2	1997-09-02	1924-01-22	23.6767	F	SYMPTO	3	POS	32.4	NEG	0	CAS CONTACT		23.6767
2	1997-09-02	1923-08-27	23.6712	F	SYMPTO	3	POS	36.1	POS	0	CAS CONTACT		23.6712
1	1997-09-07	1924-01-17	23.663	M	SYMPTO	1	POS	25	POS	1	CAS CONTACT	AGEUSIE CAS CONTACT	23.663
1	1997-09-25	1923-12-30	23.6137	F	SYMPTO	1	POS	25	POS	1	SYMPTO	CEPHALEES, RHINOREE, COURBATURES	23.6137
1	1997-09-28	1923-12-27	23.6055	F	ASYMPTO		NEG		NEG	0	VOYAGE		23.6055
1	1997-10-07	1923-12-18	23.5808	F	ASYMPTO		NEG		NEG	0	CAS CONTACT		23.5808
2	1997-10-08	1923-12-17	23.5781	M	ASYMPTO		NEG		NEG	0	VOYAGE		23.5781
1	1997-10-09	1923-12-16	23.5753	F	ASYMPTO		NEG		NEG	0	CAS CONTACT		23.5753
1	1997-10-13	1923-12-12	23.5644	M	ASYMPTO		NEG		NEG	0	CAS CONTACT		23.5644
2	1997-11-27	1923-10-28	23.4411	M	ASYMPTO		NEG		NEG	0	CAS CONTACT		23.4411
1	1997-11-28	1923-10-27	23.4384	M	ASYMPTO		NEG		NEG	0	CAS CONTACT		23.4384
1	1997-12-11	1923-10-14	23.4027	M	ASYMPTO		NEG		NEG	0	VOYAGE		23.4027
1	1997-12-15	1923-10-10	23.3918	F	SYMPTO	4	NEG		NEG	0	SYMPTO	FIEVRE COURBATURE MAL DE TETE	23.3918
2	1997-12-26	1923-09-29	23.3616	M	ASYMPTO		NEG		NEG	0	CAS CONTACT		23.3616
1	1998-01-26	1923-08-29	23.2767	F	SYMPTO	4	NEG		NEG	0	SYMPTO		23.2767
2	1998-02-20	1923-08-04	23.2082	F	SYMPTO	2	POS	20.1	POS	2	CAS CONTACT		23.2082
2	1998-03-21	1923-07-06	23.1288	M	ASYMPTO		POS	23.5	POS	2	CAS CONTACT		23.1288
1	1998-04-04	1923-06-22	23.0904	F	SYMPTO	2	POS	25	POS	2	SYMPTO	TOUX PERTE DE GOUT ET ODORAT	23.0904
1	1998-04-11	1923-06-15	23.0712	F	ASYMPTO		NEG		NEG	0	VOYAGE		23.0712
1	1998-05-03	1923-05-24	23.011	F	ASYMPTO		NEG		NEG	0	VOYAGE	AUCUN	23.011
1	2007-11-05	1913-11-19	23	F	ASYMPTO		NEG		NEG	0	VOYAGE		23
1	2004-06-09	1917-04-16	23	F	ASYMPTO		NEG		NEG	0	CAS CONTACT		23
1	2017-07-28	1904-02-27	23	M	ASYMPTO		NEG		NEG	0	CAS CONTACT	AUCUN	23
1	2007-05-14	1914-05-13	23	F	ASYMPTO		NEG		NEG	0	CAS CONTACT		23
1	1998-05-13	1923-05-14	22.9836	M	ASYMPTO		NEG		NEG	0	VOYAGE	AUCUN	22.9836
1	1998-05-14	1923-05-13	22.9808	F	ASYMPTO		NEG		NEG	0	VOYAGE		22.9808
1	1998-05-15	1923-05-12	22.9781	M	SYMPTO	3	NEG		NEG	0	SYMPTO	MAUX DE TETE, NEZ QUI COULE	22.9781
1	1998-05-17	1923-05-10	22.9726	F	ASYMPTO		NEG		NEG	0	VOYAGE	AUCUN	22.9726
2	1998-06-01	1923-04-25	22.9315	M	SYMPTO	3	POS	27.5	POS	1	SYMPTO		22.9315
1	1998-06-09	1923-04-17	22.9096	F	ASYMPTO		NEG		NEG	0	CAS CONTACT		22.9096
2	1998-07-01	1923-03-26	22.8493	F	ASYMPTO		POS	26.9	POS	1	CAS CONTACT		22.8493
1	1998-07-02	1923-03-25	22.8466	F	ASYMPTO		NEG		NEG	0	VOYAGE		22.8466
1	1998-07-28	1923-02-27	22.7753	F	ASYMPTO		NEG		NEG	0	VOYAGE	AUCUN	22.7753
1	1998-08-12	1923-02-12	22.7342	M	ASYMPTO		NEG		NEG	0	VOYAGE		22.7342
1	1998-08-14	1923-02-10	22.7288	M	ASYMPTO		NEG		NEG	0	VOYAGE		22.7288
1	1998-09-10	1923-01-14	22.6548	F	ASYMPTO		NEG		NEG	0	CAS CONTACT	AUCUN	22.6548
1	1998-09-16	1923-01-08	22.6384	F	ASYMPTO		NEG		NEG	0	VOYAGE		22.6384
2	1998-09-27	1922-12-28	22.6082	M	ASYMPTO		NEG		NEG	0	CAS CONTACT		22.6082
1	1998-10-07	1922-12-18	22.5808	M	ASYMPTO		NEG		NEG	0	VOYAGE		22.5808
1	1998-10-07	1922-12-18	22.5808	M	SYMPTO	4	NEG		NEG	0	SYMPTO	MAL DE TETE MAL GORGE RHINORRHEE	22.5808
1	1998-10-23	1922-12-02	22.537	F	ASYMPTO		NEG		NEG	0	CAS CONTACT		22.537
1	1998-11-04	1922-11-20	22.5041	F	ASYMPTO		NEG		NEG	0	VOYAGE		22.5041
1	1998-11-09	1922-11-15	22.4904	M	ASYMPTO		POS	32	NEG	0	CAS CONTACT		22.4904
1	1998-11-09	1922-06-20	22.4849	F	ASYMPTO		POS	36.1	NEG	0	CAS CONTACT		22.4849
1	1999-01-21	1922-09-03	22.2904	F	ASYMPTO		NEG		NEG	0	VOYAGE		22.2904
1	1999-01-21	1922-09-03	22.2904	F	ASYMPTO		POS	30	POS	1	VOYAGE	2	22.2904
1	1999-02-02	1922-08-22	22.2575	F	ASYMPTO		NEG		NEG	0	VOYAGE	AUCUN	22.2575
1	1999-02-03	1922-08-21	22.2548	M	ASYMPTO		NEG		NEG	0	CAS CONTACT		22.2548
1	1999-02-09	1922-08-15	22.2384	F	ASYMPTO		NEG		NEG	0	VOYAGE	AUCUN	22.2384
1	1999-02-12	1922-08-12	22.2301	F	ASYMPTO		NEG		NEG	0	VOYAGE	AUCUN	22.2301
1	1999-02-15	1922-08-09	22.2219	F	ASYMPTO		NEG		NEG	0	CAS CONTACT	AUCUN	22.2219
1	1999-02-16	1922-08-08	22.2192	M	ASYMPTO		NEG		NEG	0	VOYAGE		22.2192
2	1999-04-19	1922-06-07	22.0493	F	ASYMPTO		NEG		NEG	0	VOYAGE		22.0493
1	2008-08-08	1913-02-15	22	F	ASYMPTO		NEG		NEG	0	CAS CONTACT		22
1	2018-10-08	1902-12-17	22	F	SYMPTO	1	NEG		NEG	0	SYMPTO	TOUX	22
1	2008-05-08	1913-05-18	22	F	ASYMPTO		NEG		NEG	0	CAS CONTACT		22
1	2008-12-22	1912-10-02	22	F	ASYMPTO		NEG		NEG	0	CAS CONTACT		22
1	2009-02-22	1912-08-01	22	F	ASYMPTO		NEG		NEG	0	CAS CONTACT		22
1	2008-11-11	1912-11-12	22	F	ASYMPTO		NEG		NEG	0	CAS CONTACT		22
1	1999-05-10	1922-05-17	21.9918	F	ASYMPTO		NEG		NEG	0	VOYAGE		21.9918
1	1999-06-09	1922-04-17	21.9096	F	ASYMPTO		NEG		NEG	0	VOYAGE		21.9096
1	1999-06-24	1922-04-02	21.8685	M	ASYMPTO		NEG		NEG	0	VOYAGE	AUCUN	21.8685
1	1999-07-04	1922-03-23	21.8411	F	ASYMPTO		POS	30	POS	1	CAS CONTACT		21.8411
1	1999-07-12	1922-03-15	21.8192	F	ASYMPTO		NEG		NEG	0	CAS CONTACT		21.8192
1	1999-07-23	1922-03-04	21.789	F	ASYMPTO		POS	18	POS	2	CAS CONTACT		21.789
1	1999-08-20	1922-02-04	21.7123	F	ASYMPTO		NEG		NEG	0	VOYAGE		21.7123
2	1999-09-16	1922-01-08	21.6384	F	ASYMPTO		NEG		NEG	0	VOYAGE		21.6384
1	1999-09-20	1922-01-04	21.6274	F	ASYMPTO		NEG		NEG	0	VOYAGE		21.6274
1	1999-09-24	1921-12-31	21.6164	F	ASYMPTO		NEG		NEG	0	VOYAGE		21.6164
2	1999-10-15	1921-12-10	21.5589	M	ASYMPTO		NEG		NEG	0	CAS CONTACT		21.5589
2	1999-10-23	1921-12-02	21.537	M	SYMPTO	3	POS	23.4	POS	1	SYMPTO		21.537
1	1999-11-18	1921-11-06	21.4658	F	SYMPTO	4	NEG		NEG	0	SYMPTO	PERTE GOUT COURBATURES	21.4658
1	1999-11-23	1921-11-01	21.4521	M	ASYMPTO		NEG		NEG	0	VOYAGE		21.4521
1	1999-12-01	1921-10-24	21.4301	M	ASYMPTO		NEG		NEG	0	VOYAGE		21.4301
1	1999-12-22	1921-10-03	21.3726	F	ASYMPTO		NEG		NEG	0	VOYAGE		21.3726
1	2000-01-15	1921-09-09	21.3068	M	ASYMPTO		POS	27	POS	2	CAS CONTACT		21.3068
1	2000-02-28	1921-07-27	21.1863	F	ASYMPTO		NEG		NEG	0	CAS CONTACT		21.1863
2	2000-03-06	1921-07-20	21.1671	M	ASYMPTO		NEG		NEG	0	VOYAGE		21.1671
2	2000-03-10	1921-07-16	21.1562	M	ASYMPTO		NEG		NEG	0	VOYAGE		21.1562
1	2000-03-12	1921-07-14	21.1507	F	ASYMPTO		NEG		NEG	0	VOYAGE		21.1507
1	2000-04-10	1921-06-15	21.0712	M	SYMPTO	2	POS	28	POS	2	SYMPTO	NEZ QUI COULE	21.0712
1	2000-04-15	1921-06-10	21.0575	F	ASYMPTO		NEG		NEG	0	CAS CONTACT		21.0575
1	2013-08-31	1908-01-24	21	M	SYMPTO	1	NEG		NEG	0	SYMPTO	FIEVRE	21
1	2005-03-29	1916-06-27	21	M	ASYMPTO		NEG		NEG	0	CAS CONTACT		21
1	2006-10-23	1914-12-02	21	M	ASYMPTO		NEG		NEG	0	CAS CONTACT		21
1	2009-07-29	1912-02-26	21	M	SYMPTO	2	NEG		NEG	0	SYMPTO	FIEVRE ET TOUX	21
1	2020-11-19	1900-11-04	21	M	ASYMPTO		NEG		NEG	0	CAS CONTACT		21
1	2005-08-03	1916-02-21	21	F	SYMPTO	4	NEG		NEG	0	SYMPTO	FIEVRE	21
1	2008-05-28	1913-04-28	21	M	ASYMPTO		NEG		NEG	0	CAS CONTACT		21
1	2008-10-16	1912-12-08	21	M	SYMPTO	4	NEG		NEG	0	SYMPTO	FIEVRE	21
1	2009-09-19	1912-01-05	21	F	SYMPTO	3	NEG		NEG	0	SYMPTO	MAL DE GORGE	21
1	2010-03-10	1911-07-17	21	M	ASYMPTO		NEG		NEG	0	CAS CONTACT		21
2	2005-05-03	1916-05-23	21	M	ASYMPTO		NEG		NEG	0	CAS CONTACT		21
2	2006-08-18	1915-02-06	21	M	ASYMPTO		NEG		NEG	0	CAS CONTACT		21
1	2000-07-09	1921-03-17	20.8247	F	SYMPTO	2	POS	20	POS	3	SYMPTO	AGEUSIE CAS CONTACT	20.8247
1	2000-07-15	1921-03-11	20.8082	F	ASYMPTO		NEG		NEG	0	CAS CONTACT	AUCUN	20.8082
1	2000-09-01	1921-01-22	20.6767	F	ASYMPTO		NEG		NEG	0	VOYAGE		20.6767
1	2000-10-27	1920-11-27	20.5233	M	ASYMPTO		POS	30	POS	1	CAS CONTACT		20.5233
1	2000-11-16	1920-11-07	20.4685	M	SYMPTO	1	POS	24	POS	3	SYMPTO		20.4685
1	2001-01-01	1920-09-22	20.3425	F	SYMPTO	1	POS	22	POS	2	SYMPTO	FIEVRE ECOULEMENT NEZ MAL DE TETE	20.3425
1	2001-01-29	1920-08-25	20.2658	F	SYMPTO	3	NEG		NEG	0	SYMPTO	FATIGUE MAUX DE TETE	20.2658
2	2001-02-02	1920-08-21	20.2548	F	SYMPTO	6	NEG		NEG	0	CAS CONTACT		20.2548
1	2001-02-09	1920-08-14	20.2356	F	ASYMPTO		NEG		NEG	0	CAS CONTACT		20.2356
1	2001-02-11	1920-08-12	20.2301	F	ASYMPTO		NEG		NEG	0	CAS CONTACT		20.2301
1	2001-02-19	1920-08-04	20.2082	F	SYMPTO	4	NEG		NEG	0	SYMPTO	FIEVRE COURBATURE TOUX	20.2082
1	2001-02-28	1920-07-26	20.1836	M	SYMPTO	1	POS	22	POS	3	CAS CONTACT	CEPHALEES, PERTE ODORAT, NEZ QUI COULE	20.1836
1	2001-03-01	1920-07-25	20.1808	F	ASYMPTO		NEG		NEG	0	CAS CONTACT		20.1808
1	2001-04-19	1920-06-06	20.0466	M	ASYMPTO		NEG		NEG	0	CAS CONTACT		20.0466
1	2001-05-05	1920-05-21	20.0027	F	ASYMPTO		NEG		NEG	0	CAS CONTACT	AUCUN	20.0027
1	2009-07-26	1912-02-29	20	F	ASYMPTO		NEG		NEG	0	CAS CONTACT		20
1	2014-05-30	1907-04-27	20	M	SYMPTO	7	NEG		NEG	0	SYMPTO	NEZ QUI COULE	20
1	2008-07-13	1913-03-13	20	M	ASYMPTO		NEG		NEG	0	CAS CONTACT		20
1	2026-08-16	1895-02-07	20	M	ASYMPTO		NEG		NEG	0	CAS CONTACT		20
1	2008-09-06	1913-01-17	20	F	ASYMPTO		NEG		NEG	0	CAS CONTACT		20
1	2001-05-06	1920-05-20	20	F	SYMPTO	3	POS	33	POS	0	CAS CONTACT	CAS CONTACT? PERTE ODORAT COURBATURE	20
1	2001-05-06	1919-12-24	19.9945	F	SYMPTO	3	POS	34.3	POS	0	VOYAGE		19.9945
1	2001-05-27	1920-04-29	19.9425	F	ASYMPTO		NEG		NEG	0	VOYAGE	AUCUN	19.9425
1	2001-06-09	1920-04-16	19.9068	M	ASYMPTO		NEG		NEG	0	CAS CONTACT		19.9068
1	2001-06-15	1920-04-10	19.8904	M	ASYMPTO		NEG		NEG	0	CAS CONTACT		19.8904
1	2001-07-24	1920-03-02	19.7836	M	ASYMPTO		NEG		NEG	0	VOYAGE	AUCUN	19.7836
2	2001-07-25	1920-03-01	19.7808	F	ASYMPTO		NEG		NEG	0	PREOPERATOIRE		19.7808
1	2001-08-29	1920-01-26	19.6849	F	ASYMPTO		NEG		NEG	0	PCR DE CONTRÔLE POST POS		19.6849
1	2001-08-30	1920-01-25	19.6822	F	ASYMPTO		NEG		NEG	0	CAS CONTACT		19.6822
1	2001-09-19	1920-01-05	19.6274	F	ASYMPTO		NEG		NEG	0	CAS CONTACT		19.6274
1	2001-10-27	1919-11-28	19.5233	F	ASYMPTO		NEG		NEG	0	CAS CONTACT		19.5233
1	2001-11-13	1919-11-11	19.4767	M	ASYMPTO		NEG		NEG	0	VOYAGE		19.4767
1	2001-11-21	1919-11-03	19.4548	F	ASYMPTO		POS	33	NEG	0	CAS CONTACT		19.4548
1	2001-11-21	1919-06-08	19.4493	F	ASYMPTO		POS	36.5	NEG	0	CAS CONTACT		19.4493
1	2001-12-08	1919-10-17	19.4082	F	ASYMPTO		NEG		NEG	0	CAS CONTACT		19.4082
1	2001-12-21	1919-10-04	19.3726	M	ASYMPTO		NEG		NEG	0	PREOPERATOIRE		19.3726
2	2002-01-14	1919-09-10	19.3068	F	SYMPTO	7	NEG		NEG	0	SYMPTO		19.3068
2	2002-01-24	1919-08-31	19.2795	F	ASYMPTO		NEG		NEG	0	CAS CONTACT		19.2795
1	2002-01-29	1919-08-26	19.2658	M	SYMPTO	4	NEG		NEG	0	SYMPTO	MAL GORGES CEPHALEE FIEVRE	19.2658
1	2002-02-16	1919-08-08	19.2164	M	ASYMPTO		POS	33	NEG	0	VOYAGE	AUCUN	19.2164
1	2002-03-20	1919-07-07	19.1288	M	ASYMPTO		NEG		NEG	0	VOYAGE		19.1288
1	2002-03-23	1919-07-04	19.1205	F	ASYMPTO		NEG		NEG	0	CAS CONTACT		19.1205
1	2002-03-25	1919-07-02	19.1151	M	ASYMPTO		NEG		NEG	0	CAS CONTACT		19.1151
1	2003-09-23	1918-01-01	19	M	ASYMPTO		NEG		NEG	0	CAS CONTACT		19
1	2011-11-11	1909-11-13	19	M	ASYMPTO		NEG		NEG	0	CAS CONTACT		19
1	2011-11-11	1909-11-13	19	F	ASYMPTO		NEG		NEG	0	CAS CONTACT		19
1	2007-09-28	1913-12-27	19	F	ASYMPTO		NEG		NEG	0	VOYAGE		19
1	2013-06-10	1908-04-15	19	M	SYMPTO	1	NEG		NEG	0	SYMPTO	RHINORRHEE FIEVRE	19
1	2007-08-03	1914-02-21	19	M	ASYMPTO		NEG		NEG	0	CAS CONTACT		19
1	2019-11-03	1901-11-21	19	F	SYMPTO	7	NEG		NEG	0	SYMPTO	FIEVRE TOUX RHUME	19
2	2003-08-03	1918-02-21	19	M	SYMPTO	7	NEG		NEG	0	SYMPTO		19
2	2011-07-15	1910-03-12	19	F	SYMPTO	2	NEG		NEG	0	SYMPTO		19
2	2021-03-18	1900-07-08	19	M	SYMPTO	3	NEG		NEG	0	SYMPTO		19
1	2002-06-26	1919-03-31	18.8603	F	ASYMPTO		NEG		NEG	0	VOYAGE		18.8603
1	2002-06-28	1919-03-29	18.8548	F	ASYMPTO		NEG		NEG	0	CAS CONTACT		18.8548
1	2002-07-19	1919-03-08	18.7973	M	ASYMPTO		NEG		NEG	0	CAS CONTACT		18.7973
1	2002-08-04	1919-02-20	18.7534	M	ASYMPTO		POS	32	NEG	0	CAS CONTACT		18.7534
1	2002-08-04	1918-09-25	18.7479	M	ASYMPTO		POS	38.8	NEG	0	CAS CONTACT		18.7479
1	2002-09-01	1919-01-23	18.6767	M	SYMPTO	1	POS	21	POS	3	SYMPTO	FIEVRE ET TOUX	18.6767
2	2002-09-10	1919-01-14	18.6521	F	SYMPTO	1	POS	19.5	POS	3	CAS CONTACT		18.6521
1	2002-10-13	1918-12-12	18.5616	F	ASYMPTO		POS	17	POS	3	CAS CONTACT		18.5616
1	1985-10-13	1918-07-17	18.5562	F	ASYMPTO		POS	37	POS	3	VOYAGE		18.5562
1	2002-10-21	1918-12-04	18.5397	F	SYMPTO	8	NEG		NEG	0	SYMPTO	TOUX COURBATURES	18.5397
1	2002-10-26	1918-11-29	18.526	F	ASYMPTO		POS	31	POS	1	CAS CONTACT		18.526
2	2002-12-12	1918-10-13	18.3973	M	SYMPTO	3	NEG		NEG	0	SYMPTO		18.3973
2	2003-01-12	1918-09-12	18.3123	M	SYMPTO	3	NEG		NEG	0	SYMPTO		18.3123
1	2003-01-25	1918-08-30	18.2767	F	ASYMPTO		NEG		NEG	0	VOYAGE		18.2767
1	2003-02-08	1918-08-16	18.2384	M	ASYMPTO		NEG		NEG	0	CAS CONTACT	AUCUN	18.2384
2	2003-02-27	1918-07-28	18.1863	M	ASYMPTO		NEG		NEG	0	CAS CONTACT		18.1863
2	2003-03-11	1918-07-16	18.1534	M	ASYMPTO		POS	18	POS	3	CAS CONTACT		18.1534
1	2003-03-19	1918-07-08	18.1315	F	ASYMPTO		NEG		NEG	0	VOYAGE	AUCUN	18.1315
1	2003-04-25	1918-06-01	18.0301	F	ASYMPTO		NEG		NEG	0	CAS CONTACT		18.0301
1	2003-04-25	1918-06-01	18.0301	F	ASYMPTO		NEG		NEG	0	CAS CONTACT		18.0301
2	2003-05-05	1918-05-22	18.0027	M	SYMPTO	1	NEG		NEG	0	SYMPTO		18.0027
1	2010-05-18	1911-05-09	18	F	ASYMPTO		NEG		NEG	0	CAS CONTACT		18
1	2009-10-25	1911-11-30	18	F	ASYMPTO		NEG		NEG	0	CAS CONTACT		18
2	2008-04-07	1913-06-18	18	F	SYMPTO	1	NEG		NEG	0	SYMPTO		18
1	2008-03-17	1913-07-09	18	F	SYMPTO	4	NEG		NEG	0	SYMPTO	DIARHEE	18
1	2008-02-12	1913-08-12	18	M	ASYMPTO		NEG		NEG	0	CAS CONTACT		18
1	2007-12-11	1913-10-14	18	F	SYMPTO	5	NEG		NEG	0	SYMPTO	TOUX FIEVRE RHUME	18
1	2007-10-21	1913-12-04	18	M	ASYMPTO		NEG		NEG	0	CAS CONTACT		18
1	2007-08-23	1914-02-01	18	F	ASYMPTO		NEG		NEG	0	CAS CONTACT		18
1	2007-07-25	1914-03-02	18	F	ASYMPTO		NEG		NEG	0	CAS CONTACT		18
2	2007-06-12	1914-04-14	18	M	ASYMPTO		NEG		NEG	0	CAS CONTACT		18
1	2007-03-13	1914-07-14	18	F	SYMPTO	2	NEG		NEG	0	CAS CONTACT	CEPHALE COURBATURE	18
2	2006-11-02	1914-11-22	18	F	ASYMPTO		NEG		NEG	0	CAS CONTACT		18
2	2006-07-27	1915-02-28	18	M	ASYMPTO		NEG		NEG	0	CAS CONTACT		18
1	2006-04-25	1915-06-01	18	M	ASYMPTO		NEG		NEG	0	CAS CONTACT		18
1	2005-05-02	1916-05-24	18	M	ASYMPTO		NEG		NEG	0	CAS CONTACT		18
1	2004-03-23	1917-07-03	18	M	ASYMPTO		POS	28	POS	2	CAS CONTACT		18
1	2003-11-29	1917-10-26	18	F	ASYMPTO		NEG		NEG	0	CAS CONTACT	AUCUN	18
2	2003-10-06	1917-07-24	18	F	SYMPTO	3	POS	34.7	POS	0	SYMPTO		18
1	2003-10-07	1917-12-18	18	M	ASYMPTO		NEG		NEG	0	PCR DE CONTRÔLE POST POS		18
1	2004-10-21	1916-12-03	18	M	ASYMPTO		NEG		NEG	0	CAS CONTACT		18
1	2012-11-09	1908-11-14	18	F	SYMPTO	7	NEG		NEG	0	CAS CONTACT	TOUX	18
1	2004-01-06	1917-09-18	18	M	SYMPTO	7	NEG		NEG	0	SYMPTO	TOUX FIEVRE	18
1	2004-01-19	1917-09-05	18	F	SYMPTO	1	NEG		NEG	0	SYMPTO	FIEVRE	18
1	2003-10-19	1917-12-06	18	M	ASYMPTO		NEG		NEG	0	CAS CONTACT		18
1	2015-12-11	1905-10-14	18	F	SYMPTO	5	NEG		NEG	0	SYMPTO	NEZ QUI COULE	18
1	2003-10-07	1917-12-18	18	M	SYMPTO	1	POS	22	POS	2	SYMPTO	MAUX TETE TOUX	18
1	2012-10-20	1908-12-04	18	F	ASYMPTO		NEG		NEG	0	CAS CONTACT		18
1	2013-02-04	1908-08-19	18	M	SYMPTO	4	NEG		NEG	0	SYMPTO	MAL DE GORGE	18
1	2029-07-14	1892-03-11	18	M	SYMPTO	4	NEG		NEG	0	SYMPTO		18
1	2003-07-28	1918-02-27	18	F	ASYMPTO		NEG		NEG	0	CAS CONTACT		18
1	2003-06-06	1918-04-20	18	M	SYMPTO	4	NEG		NEG	0	SYMPTO	MAL DE GORGE ECOULEMENT NAZAL	18
1	2016-10-20	1904-12-04	18	F	SYMPTO	4	NEG		NEG	0	SYMPTO	CEPHALEE FIEVRE	18
1	2005-12-09	1915-10-16	18	M	SYMPTO	8	NEG		NEG	0	SYMPTO	FIEVRE CEPHALEE	18
2	4967-04-10	#VALUE!	18	M	ASYMPTO		NEG		NEG	0	CAS CONTACT		18
2	2005-11-29	1915-10-26	18	F	SYMPTO	3	NEG		NEG	0	SYMPTO		18
1	2015-05-10	1906-05-17	18	M	ASYMPTO		POS	30	NEG	0	PCR DE CONTRÔLE POST POS		18
2	2004-11-15	1916-11-08	18	F	SYMPTO	1	NEG		NEG	0	SYMPTO		18
2	2003-10-06	1917-12-19	18	F	SYMPTO	3	POS	32.1	NEG	0	SYMPTO		18
2	2000-10-06	18	18	F	SYMPTO	8	POS	39.2	NEG	0	SYMPTO		18
			34.1767
			#NAME?

## Sheet: Feuil3
SYMPTO	2	POS	POS	NEG	SYMPTO	NEG	POS	POS	POS	2	2	2	1	1	F	POS	POS	NEG	NEG	POS	POS	NEG	NEG	POS	PREOPERATOIRE	VOYAGE	PCR DE CONTRÔLE POST POS		CAS CONTACT	POS	SYMPTO	CAS CONTACT	POS	POS	NEG	PCR DE CONTRÔLE POST POS		VOYAGE	SYMPTO	82.6822	64.4329	POS	POS	82.6822	33.9726	82.3178	35.9616	82.3178	37.4
SYMPTO	2	POS	POS	NEG	SYMPTO	NEG	POS	POS	POS	2	2	2	1	1	F	POS	POS	NEG	NEG	POS	POS	NEG	NEG	POS	PREOPERATOIRE	VOYAGE	PCR DE CONTRÔLE POST POS		CAS CONTACT	POS	SYMPTO	CAS CONTACT	POS	POS	NEG	PCR DE CONTRÔLE POST POS		VOYAGE	SYMPTO	82.3178	64.0795	POS	POS	81.2356		81.2		81.2
SYMPTO	2	POS	POS	NEG	SYMPTO	NEG	POS	POS	POS	2	2	2	1	1	F	POS	POS	NEG	NEG	POS	POS	NEG	NEG	POS	PREOPERATOIRE	VOYAGE	PCR DE CONTRÔLE POST POS		CAS CONTACT	POS	SYMPTO	CAS CONTACT	POS	POS	NEG	PCR DE CONTRÔLE POST POS		VOYAGE	SYMPTO	81.2356	63.9918	POS	POS	78.3123		72.1096		77.5616
SYMPTO	2	POS	POS	NEG	SYMPTO	NEG	POS	POS	POS	2	2	2	1	1	F	POS	POS	NEG	NEG	POS	POS	NEG	NEG	POS	PREOPERATOIRE	VOYAGE	PCR DE CONTRÔLE POST POS		CAS CONTACT	POS	SYMPTO	CAS CONTACT	POS	POS	NEG	PCR DE CONTRÔLE POST POS		VOYAGE	SYMPTO	81.2	63.9205	POS	POS	77.5616		72.1041		72.1096
SYMPTO	2	POS	POS	NEG	SYMPTO	NEG	POS	POS	POS	2	2	2	1	1	F	POS	POS	NEG	NEG	POS	POS	NEG	NEG	POS	PREOPERATOIRE	VOYAGE	PCR DE CONTRÔLE POST POS		CAS CONTACT	POS	SYMPTO	CAS CONTACT	POS	POS	NEG	PCR DE CONTRÔLE POST POS		VOYAGE	SYMPTO	78.3123	63.537	POS	POS	77.3425		70		66.5205
SYMPTO	2	POS	POS	NEG	SYMPTO	NEG	POS	POS	POS	2	2	2	1	1	F	POS	POS	NEG	NEG	POS	POS	NEG	NEG	POS	PREOPERATOIRE	VOYAGE	PCR DE CONTRÔLE POST POS		CAS CONTACT	POS	SYMPTO	CAS CONTACT	POS	POS	NEG	PCR DE CONTRÔLE POST POS		VOYAGE	SYMPTO	77.5616	63.4548	POS	POS	77		66.5205		64.7616
SYMPTO	2	POS	POS	NEG	SYMPTO	NEG	POS	POS	POS	2	2	2	1	1	F	POS	POS	NEG	NEG	POS	POS	NEG	NEG	POS	PREOPERATOIRE	VOYAGE	PCR DE CONTRÔLE POST POS		CAS CONTACT	POS	SYMPTO	CAS CONTACT	POS	POS	NEG	PCR DE CONTRÔLE POST POS		VOYAGE	SYMPTO	77.3425	63.4384	POS	POS	75.6877		66		64.4329
SYMPTO	2	POS	POS	NEG	SYMPTO	NEG	POS	POS	POS	2	2	2	1	1	F	POS	POS	NEG	NEG	POS	POS	NEG	NEG	POS	PREOPERATOIRE	VOYAGE	PCR DE CONTRÔLE POST POS		CAS CONTACT	POS	SYMPTO	CAS CONTACT	POS	POS	NEG	PCR DE CONTRÔLE POST POS		VOYAGE	SYMPTO	77	63.3753	POS	POS	75		64.7616		63.9205
SYMPTO	2	POS	POS	NEG	SYMPTO	NEG	POS	POS	POS	2	2	2	1	1	F	POS	POS	NEG	NEG	POS	POS	NEG	NEG	POS	PREOPERATOIRE	VOYAGE	PCR DE CONTRÔLE POST POS		CAS CONTACT	POS	SYMPTO	CAS CONTACT	POS	POS	NEG	PCR DE CONTRÔLE POST POS		VOYAGE	SYMPTO	75.6877	63.3699	POS	POS	74.6877		64.7562		63.537
SYMPTO	2	POS	POS	NEG	SYMPTO	NEG	POS	POS	POS	2	2	2	1	1	F	POS	POS	NEG	NEG	POS	POS	NEG	NEG	POS	PREOPERATOIRE	VOYAGE	PCR DE CONTRÔLE POST POS		CAS CONTACT	POS	SYMPTO	CAS CONTACT	POS	POS	NEG	PCR DE CONTRÔLE POST POS		VOYAGE	SYMPTO	75	63.3425	POS	POS	74.6027		64.4329		63.3753
SYMPTO	2	POS	POS	NEG	SYMPTO	NEG	POS	POS	POS	2	2	2	1	1	F	POS	POS	NEG	NEG	POS	POS	NEG	NEG	POS	PREOPERATOIRE	VOYAGE	PCR DE CONTRÔLE POST POS		CAS CONTACT	POS	SYMPTO	CAS CONTACT	POS	POS	NEG	PCR DE CONTRÔLE POST POS		VOYAGE	SYMPTO	74.6877	63.2904	POS	POS	74.4384		63.9205		63.3699
SYMPTO	2	POS	POS	NEG	SYMPTO	NEG	POS	POS	POS	2	2	2	1	1	F	POS	POS	NEG	NEG	POS	POS	NEG	NEG	POS	PREOPERATOIRE	VOYAGE	PCR DE CONTRÔLE POST POS		CAS CONTACT	POS	SYMPTO	CAS CONTACT	POS	POS	NEG	PCR DE CONTRÔLE POST POS		VOYAGE	SYMPTO	74.6027	63.189	POS	POS	74.3644		63.537		63.2904
SYMPTO	2	POS	POS	NEG	SYMPTO	NEG	POS	POS	POS	2	2	2	1	1	F	POS	POS	NEG	NEG	POS	POS	NEG	NEG	POS	PREOPERATOIRE	VOYAGE	PCR DE CONTRÔLE POST POS		CAS CONTACT	POS	SYMPTO	CAS CONTACT	POS	POS	NEG	PCR DE CONTRÔLE POST POS		VOYAGE	SYMPTO	74.4384	62.737	POS	POS	74.3342		63.3753		62.0849
SYMPTO	2	POS	POS	NEG	SYMPTO	NEG	POS	POS	POS	2	2	2	1	1	F	POS	POS	NEG	NEG	POS	POS	NEG	NEG	POS	PREOPERATOIRE	VOYAGE	PCR DE CONTRÔLE POST POS		CAS CONTACT	POS	SYMPTO	CAS CONTACT	POS	POS	NEG	PCR DE CONTRÔLE POST POS		VOYAGE	SYMPTO	74.3644	62.5726	POS	POS	74.326		63.3699		62.0795
SYMPTO	2	POS	POS	NEG	SYMPTO	NEG	POS	POS	POS	2	2	2	1	1	F	POS	POS	NEG	NEG	POS	POS	NEG	NEG	POS	PREOPERATOIRE	VOYAGE	PCR DE CONTRÔLE POST POS		CAS CONTACT	POS	SYMPTO	CAS CONTACT	POS	POS	NEG	PCR DE CONTRÔLE POST POS		VOYAGE	SYMPTO	74.3342	62.4877	POS	POS	74		63.2904		61.3123
SYMPTO	2	POS	POS	NEG	SYMPTO	NEG	POS	POS	POS	2	2	2	1	1	F	POS	POS	NEG	NEG	POS	POS	NEG	NEG	POS	PREOPERATOIRE	VOYAGE	PCR DE CONTRÔLE POST POS		CAS CONTACT	POS	SYMPTO	CAS CONTACT	POS	POS	NEG	PCR DE CONTRÔLE POST POS		VOYAGE	SYMPTO	74.326	62.2986	POS	POS	74		62.0849		61.126
SYMPTO	2	POS	POS	NEG	SYMPTO	NEG	POS	POS	POS	2	2	2	1	1	F	POS	POS	NEG	NEG	POS	POS	NEG	NEG	POS	PREOPERATOIRE	VOYAGE	PCR DE CONTRÔLE POST POS		CAS CONTACT	POS	SYMPTO	CAS CONTACT	POS	POS	NEG	PCR DE CONTRÔLE POST POS		VOYAGE	SYMPTO	74	62.0849	POS	POS	74		62.0795		60.3973
SYMPTO	2	POS	POS	NEG	SYMPTO	NEG	POS	POS	POS	2	2	2	1	1	F	POS	POS	NEG	NEG	POS	POS	NEG	NEG	POS	PREOPERATOIRE	VOYAGE	PCR DE CONTRÔLE POST POS		CAS CONTACT	POS	SYMPTO	CAS CONTACT	POS	POS	NEG	PCR DE CONTRÔLE POST POS		VOYAGE	SYMPTO	74	62.0795	POS	POS	73.8274		61.3123		60.3644
SYMPTO	2	POS	POS	NEG	SYMPTO	NEG	POS	POS	POS	2	2	2	1	1	F	POS	POS	NEG	NEG	POS	POS	NEG	NEG	POS	PREOPERATOIRE	VOYAGE	PCR DE CONTRÔLE POST POS		CAS CONTACT	POS	SYMPTO	CAS CONTACT	POS	POS	NEG	PCR DE CONTRÔLE POST POS		VOYAGE	SYMPTO	74	61.9836	POS	POS	73.7233		61.126		60.011
SYMPTO	2	POS	POS	NEG	SYMPTO	NEG	POS	POS	POS	2	2	2	1	1	F	POS	POS	NEG	NEG	POS	POS	NEG	NEG	POS	PREOPERATOIRE	VOYAGE	PCR DE CONTRÔLE POST POS		CAS CONTACT	POS	SYMPTO	CAS CONTACT	POS	POS	NEG	PCR DE CONTRÔLE POST POS		VOYAGE	SYMPTO	73.8274	61.9781	POS	POS	73.6849		60.3973		60.011
SYMPTO	2	POS	POS	NEG	SYMPTO	NEG	POS	POS	POS	2	2	2	1	1	F	POS	POS	NEG	NEG	POS	POS	NEG	NEG	POS	PREOPERATOIRE	VOYAGE	PCR DE CONTRÔLE POST POS		CAS CONTACT	POS	SYMPTO	CAS CONTACT	POS	POS	NEG	PCR DE CONTRÔLE POST POS		VOYAGE	SYMPTO	73.7233	61.8685	POS	POS	73.3836		60.3644		58.2301
SYMPTO	2	POS	POS	NEG	SYMPTO	NEG	POS	POS	POS	2	2	2	1	1	F	POS	POS	NEG	NEG	POS	POS	NEG	NEG	POS	PREOPERATOIRE	VOYAGE	PCR DE CONTRÔLE POST POS		CAS CONTACT	POS	SYMPTO	CAS CONTACT	POS	POS	NEG	PCR DE CONTRÔLE POST POS		VOYAGE	SYMPTO	73.6849	61.6822	POS	POS	73.3041		60.011		58.0438
SYMPTO	2	POS	POS	NEG	SYMPTO	NEG	POS	POS	POS	2	2	2	1	1	F	POS	POS	NEG	NEG	POS	POS	NEG	NEG	POS	PREOPERATOIRE	VOYAGE	PCR DE CONTRÔLE POST POS		CAS CONTACT	POS	SYMPTO	CAS CONTACT	POS	POS	NEG	PCR DE CONTRÔLE POST POS		VOYAGE	SYMPTO	73.3836	61.3123	POS	POS	73.2795		60.011		57.526
SYMPTO	2	POS	POS	NEG	SYMPTO	NEG	POS	POS		2	2	2	1	1	F	POS	POS	NEG	NEG	POS	POS	NEG	NEG	POS	PREOPERATOIRE	VOYAGE	PCR DE CONTRÔLE POST POS		CAS CONTACT	POS	SYMPTO	CAS CONTACT	POS	POS	NEG	PCR DE CONTRÔLE POST POS		VOYAGE	SYMPTO	73.3041	61.2027	POS	POS	73.2192		58.2301		57.4137
SYMPTO	2	POS	POS	NEG	SYMPTO	NEG	POS	POS		2	2	2	1	1	F	POS	POS	NEG	NEG	POS	POS	NEG	NEG	POS	PREOPERATOIRE	VOYAGE	PCR DE CONTRÔLE POST POS		CAS CONTACT	POS	SYMPTO	CAS CONTACT	POS	POS	NEG	PCR DE CONTRÔLE POST POS		VOYAGE	SYMPTO	73.2795	61.126	POS	POS	72.9479		58.0438		56.1534
SYMPTO	2	POS	POS	NEG	SYMPTO	NEG	POS	POS		2	2	2	1	1	F	POS	POS	NEG	NEG	POS	POS	NEG	NEG	POS	PREOPERATOIRE	VOYAGE	PCR DE CONTRÔLE POST POS		CAS CONTACT	POS	SYMPTO	CAS CONTACT	POS	POS	NEG	PCR DE CONTRÔLE POST POS		VOYAGE	SYMPTO	73.2192	61.063	POS	POS	72.6411		57.526		55.663
SYMPTO	2	POS	POS	NEG	SYMPTO	NEG	POS	POS		2	2	2	1	1	F	POS	POS	NEG	NEG	POS	POS	NEG	NEG	POS	PREOPERATOIRE	VOYAGE	PCR DE CONTRÔLE POST POS		CAS CONTACT	POS	SYMPTO	CAS CONTACT	POS	POS	NEG	PCR DE CONTRÔLE POST POS		VOYAGE	SYMPTO	72.9479	61.063	POS	POS	72.6247		57.4137		54.0849
SYMPTO	2	POS	POS		SYMPTO	NEG	POS	POS		2	2	2	1	1	F	POS	POS	NEG	NEG	POS	POS	NEG	NEG	POS	PREOPERATOIRE	VOYAGE	PCR DE CONTRÔLE POST POS		CAS CONTACT	POS	SYMPTO	CAS CONTACT	POS	POS	NEG	PCR DE CONTRÔLE POST POS		VOYAGE	SYMPTO	72.6411	60.8438	POS	POS	72.2027		56.1534		54.0438
SYMPTO	2	POS	POS		SYMPTO	NEG	POS	POS		2	2	2	1	1	F	POS	POS	NEG	NEG	POS	POS	NEG	NEG	POS	PREOPERATOIRE	VOYAGE	PCR DE CONTRÔLE POST POS		CAS CONTACT	POS	SYMPTO	CAS CONTACT	POS	POS	NEG	PCR DE CONTRÔLE POST POS		VOYAGE	SYMPTO	72.6247	60.6877			71.8219		55.663		53.9836
SYMPTO	2	POS	POS		SYMPTO	NEG	POS	POS		2	2	2	1	1	F	POS	POS	NEG	NEG	POS	POS	NEG	NEG	POS	PREOPERATOIRE	VOYAGE			CAS CONTACT	POS	SYMPTO	CAS CONTACT	POS	POS	NEG			VOYAGE	SYMPTO	72.2027	60.3973			71.1781		54.0849		51.4466
SYMPTO	2	POS	POS		SYMPTO	NEG	POS	POS		2	2	2	1	1	F	POS	POS	NEG	NEG	POS	POS	NEG	NEG	POS	PREOPERATOIRE	VOYAGE			CAS CONTACT	POS	SYMPTO	CAS CONTACT	POS	POS	NEG			VOYAGE	SYMPTO	72.1096	60.3699			71.0658		54.0438		50.3205
SYMPTO	2	POS	POS		SYMPTO	NEG	POS	POS		2	2	2	1	1	F	POS	NEG	NEG	NEG	POS	POS	NEG	NEG	POS	PREOPERATOIRE	VOYAGE			CAS CONTACT	POS	SYMPTO	CAS CONTACT	POS	POS	NEG			VOYAGE	SYMPTO	72.1041	60.3644			71.0575		53.9836		50.3151
SYMPTO	2	POS	POS		SYMPTO	NEG	POS	POS		2	2	2	1	1	F	POS	POS	NEG	NEG	POS	POS	NEG	NEG	POS	PREOPERATOIRE	VOYAGE			CAS CONTACT	POS	SYMPTO	CAS CONTACT	POS	POS	NEG			VOYAGE	SYMPTO	71.8219	60.2356			70.9781		51.4466		49.7836
SYMPTO	2	POS	POS		SYMPTO	NEG	POS	POS		2	2	2	1	1	F	POS	POS	NEG	NEG	POS	POS	NEG	NEG	POS	PREOPERATOIRE	VOYAGE			CAS CONTACT	POS	SYMPTO	CAS CONTACT	POS	POS	NEG			VOYAGE	SYMPTO	71.1781	60.063			70.7014		50.3205		49.7507
SYMPTO	2	POS	POS		SYMPTO	NEG	POS	POS		2	2	2	1	1	F	POS	POS	NEG	NEG	POS	POS	NEG	NEG	POS	PREOPERATOIRE	VOYAGE			CAS CONTACT	POS	SYMPTO	CAS CONTACT	POS	POS	NEG			VOYAGE	SYMPTO	71.0658	60.011			70.6932		50.3151		49.1534
SYMPTO	2	POS	POS		SYMPTO	NEG	POS	POS		2	2	2	1	1	F	POS	POS	NEG	NEG	POS	POS	NEG	NEG	POS	PREOPERATOIRE	VOYAGE			CAS CONTACT	POS	SYMPTO	CAS CONTACT	POS	POS	NEG			VOYAGE	SYMPTO	71.0575	60.011			70.663		49.7836		47.9562
SYMPTO	2	POS	POS		SYMPTO	NEG	POS	POS		2	2	2	1	1	F	POS	POS	NEG	NEG	POS	POS	NEG	NEG	POS	PREOPERATOIRE	VOYAGE			CAS CONTACT	POS	SYMPTO	CAS CONTACT	POS	POS	NEG			VOYAGE	SYMPTO	70.9781	59.9151			70		49.7507		47.6137
SYMPTO	2	POS	POS		SYMPTO	NEG	POS	POS		2	2	2	1	1	F	POS	POS	NEG	NEG	POS	POS	NEG	NEG	POS	PREOPERATOIRE	VOYAGE			CAS CONTACT	POS	SYMPTO	CAS CONTACT	POS	POS	NEG			VOYAGE	SYMPTO	70.7014	59.9041			70		49.1534		47.4493
SYMPTO	2	POS	POS		SYMPTO	NEG	POS	POS		2	2	2	1	1	F	POS	POS	NEG	NEG	POS	POS	NEG	NEG	POS		VOYAGE			CAS CONTACT	POS	SYMPTO	CAS CONTACT	POS	POS	NEG			VOYAGE	SYMPTO	70.6932	59.6575			69.5342		47.9562		47.274
SYMPTO	2	POS	POS		SYMPTO	NEG	POS	POS		2	2	2	1	1	F	POS	POS	NEG	NEG	POS	POS	NEG	NEG	POS		VOYAGE			CAS CONTACT	POS	SYMPTO	CAS CONTACT	POS	POS	NEG			VOYAGE	SYMPTO	70.663	59.3945			69.063		47.6137		46.8356
SYMPTO	2	POS	POS		SYMPTO	NEG	POS	POS		2	2	2	1	1	F	POS	POS	NEG	NEG	POS	POS	NEG	NEG	POS		VOYAGE			CAS CONTACT	POS	SYMPTO	CAS CONTACT	POS	POS	NEG			VOYAGE	SYMPTO	70	59.3699			68.9178		47.4548		46.7534
SYMPTO	2	POS	POS		SYMPTO	NEG	POS	POS		2	2	2	1	1	F	POS	POS	NEG	NEG	POS	POS	NEG	NEG	POS		VOYAGE			CAS CONTACT	POS	SYMPTO	CAS CONTACT	POS	POS	NEG			VOYAGE	SYMPTO	70	59.3178			68.589		47.4493		46.7096
SYMPTO	2	POS	POS		SYMPTO	NEG	POS	POS		2	2	2	1	1	F	POS	POS	NEG	NEG	POS	POS	NEG	NEG	POS		VOYAGE			CAS CONTACT	POS	SYMPTO	CAS CONTACT	POS	POS	NEG			VOYAGE	SYMPTO	70	59.2247			67.8767		47.4493		46.7041
SYMPTO	2	POS	POS		SYMPTO	NEG	POS	POS		2	2	2	1	1	F	POS	POS	NEG	NEG	POS	POS	NEG	NEG	POS		VOYAGE			CAS CONTACT	POS	SYMPTO	CAS CONTACT	POS	POS	NEG			VOYAGE	SYMPTO	69.5342	59.1151			67.7918		47.274		46.4767
SYMPTO	2	POS	POS		SYMPTO	NEG	POS	POS		2	2	2	1	1	F	POS	POS	NEG	NEG	POS	POS	NEG	NEG	POS		VOYAGE			CAS CONTACT	POS	SYMPTO	CAS CONTACT	POS	POS	NEG			VOYAGE	SYMPTO	69.063	59.0493			67.7589		46.8356		46.3616
SYMPTO	2	POS	POS		SYMPTO	NEG	POS			2	2	2	1	1	F	POS	POS	NEG	NEG	POS	POS	NEG	NEG	POS		VOYAGE			CAS CONTACT	POS	SYMPTO	CAS CONTACT	POS	POS	NEG			VOYAGE	SYMPTO	68.9178	58.8685			67.3973		46.7534		45.874
SYMPTO	2	POS	POS		SYMPTO	NEG	POS			2	2	2	1	1	F	POS	POS	NEG	NEG	POS	POS	NEG	NEG	POS		VOYAGE			CAS CONTACT	POS	SYMPTO	CAS CONTACT	POS	POS	NEG			VOYAGE	SYMPTO	68.589	58.8411			67.3781		46.7096		45.3589
SYMPTO	2	POS	POS		SYMPTO	NEG				2	2	2	1	1	F	POS	POS	NEG	NEG	POS	POS	NEG	NEG	POS		VOYAGE			CAS CONTACT	POS	SYMPTO	CAS CONTACT	POS		NEG			VOYAGE	SYMPTO	67.8767	58.6137			67.3781		46.7041		45.1342
SYMPTO	2	POS	POS		SYMPTO	NEG				2	2	2	1	1	F	POS	POS	NEG	NEG	POS	POS	NEG	NEG	POS		VOYAGE			CAS CONTACT		SYMPTO	CAS CONTACT	POS		NEG			VOYAGE	SYMPTO	67.7918	58.5644			67.2466		46.4767		45.1096
SYMPTO	2	POS	POS		SYMPTO	NEG				2	2	2	1	1	F	POS	NEG	NEG	NEG	POS	POS	NEG	NEG	POS		VOYAGE			CAS CONTACT		SYMPTO	CAS CONTACT	POS		NEG			VOYAGE	SYMPTO	67.7589	58.4849			67.2438		46.3616		44.6329
SYMPTO	2	POS	POS		SYMPTO	NEG				2	2	2	1	1	F	POS	POS	NEG	NEG	POS	POS	NEG	NEG	POS		VOYAGE			CAS CONTACT		SYMPTO	CAS CONTACT	POS		NEG			VOYAGE	SYMPTO	67.3973	58.474			66.6685		45.874		44.4712
SYMPTO	2	POS	POS		SYMPTO	NEG				2	2	2	1	1	F	POS	POS	NEG	NEG	POS	POS	NEG	NEG	POS		VOYAGE			CAS CONTACT		SYMPTO	CAS CONTACT	POS		NEG			VOYAGE	SYMPTO	67.3781	58.2301			66.6438		45.3589		43.9699
SYMPTO	2	POS	POS		SYMPTO	NEG				2	2	2	1	1	F	POS	POS	NEG	NEG	POS	POS	NEG	NEG	POS		VOYAGE			CAS CONTACT		SYMPTO	CAS CONTACT	POS		NEG			VOYAGE	SYMPTO	67.3781	58.211			66.3781		45.1342		43.9014
SYMPTO	2	POS	POS		SYMPTO	NEG				2	2	2	1	1	F	POS	POS	NEG	NEG	POS	POS	NEG	NEG	POS		VOYAGE			CAS CONTACT		SYMPTO	CAS CONTACT	POS		NEG			VOYAGE	SYMPTO	67.2466	58.1781			66.3699		45.1096		43.6712
SYMPTO	2	POS	POS		SYMPTO	NEG				2	2	2	1	1	F	POS	POS	NEG	NEG	POS	POS	NEG	NEG	POS		VOYAGE			CAS CONTACT		SYMPTO	CAS CONTACT	POS		NEG			VOYAGE	SYMPTO	67.2438	58.1589			66.1205		44.6329		43.3397
SYMPTO	2	POS	POS		SYMPTO	NEG				2	2		1	1	F	POS	POS	NEG	NEG	POS	POS	NEG	NEG	POS		VOYAGE			CAS CONTACT		SYMPTO	CAS CONTACT	POS		NEG			VOYAGE	SYMPTO	66.6685	58.1233			65.9836		44.4712		43.3342
SYMPTO	2	POS	POS		SYMPTO	NEG				2	2		1	1	F	POS	POS	NEG	NEG	POS	POS	NEG	NEG	POS		VOYAGE			CAS CONTACT		SYMPTO	CAS CONTACT	POS		NEG			VOYAGE	SYMPTO	66.6438	58.0822			65.8247		43.9699		43.2712
SYMPTO	2	POS	POS		SYMPTO	NEG				2	2		1	1	F	POS	POS	NEG	NEG	POS	POS	NEG	NEG	POS		VOYAGE			CAS CONTACT		SYMPTO	CAS CONTACT	POS		NEG			VOYAGE	SYMPTO	66.5205	58.0438			65.4055		43.9014		43.0384
SYMPTO	2	POS	POS		SYMPTO	NEG				2	2		1	1	F	POS	POS	NEG	NEG	POS	POS	NEG	NEG	POS		VOYAGE			CAS CONTACT		SYMPTO	CAS CONTACT			NEG			VOYAGE	SYMPTO	66.3781	58.011			65.3781		43.6712		42.7068
SYMPTO	2	POS	POS		SYMPTO	NEG				2	2		1	1	F	POS	POS	NEG	NEG	POS	POS	NEG	NEG	POS		VOYAGE			CAS CONTACT		SYMPTO	CAS CONTACT			NEG			VOYAGE	SYMPTO	66.3699	57.9753			65.0356		43.3397		40.0027
SYMPTO	2	POS	POS		SYMPTO	NEG				2			1	1	F	POS		NEG	NEG	POS	POS	NEG	NEG	POS		VOYAGE			CAS CONTACT		SYMPTO	CAS CONTACT			NEG			VOYAGE	SYMPTO	66.1205	57.9342			65.011		43.3397		39.4904
SYMPTO	2	POS	POS		SYMPTO	NEG				2			1	1	F	POS		NEG	NEG	POS	POS	NEG	NEG	POS		VOYAGE			CAS CONTACT		SYMPTO	CAS CONTACT			NEG			VOYAGE	SYMPTO	66	57.7507			64.0795		43.3342		38.7863
SYMPTO	2	POS	POS		SYMPTO	NEG				2			1	1	F	POS		NEG	NEG	POS	POS	NEG	NEG	POS		VOYAGE			CAS CONTACT		SYMPTO	CAS CONTACT			NEG			VOYAGE	SYMPTO	65.9836	57.526			63.9918		43.3342		37.4
SYMPTO	2	POS	POS		SYMPTO	NEG				2			1	1	F	POS		NEG	NEG	POS	POS	NEG	NEG	POS		VOYAGE			CAS CONTACT		SYMPTO	CAS CONTACT			NEG			VOYAGE	SYMPTO	65.8247	57.4904			63.4548		43.2712		37.3945
SYMPTO	2	POS	POS		SYMPTO	NEG				2			1	1	F	POS		NEG	NEG	POS	POS	NEG	NEG	POS		VOYAGE			CAS CONTACT		SYMPTO	CAS CONTACT			NEG			VOYAGE	SYMPTO	65.4055	57.4411			63.4384		43.0384		37.2466
SYMPTO	2	POS	POS		SYMPTO	NEG				2			1	1	F	POS		NEG	NEG	POS	POS	NEG	NEG	POS		VOYAGE			CAS CONTACT		SYMPTO	CAS CONTACT			NEG			VOYAGE	SYMPTO	65.3781	57.4137			63.3425		42.8466		35.9616
SYMPTO	2	POS	POS		SYMPTO	NEG				2			1	1	F	POS		NEG	NEG	POS	POS	NEG	NEG	POS		VOYAGE			CAS CONTACT		SYMPTO	CAS CONTACT			NEG			VOYAGE	SYMPTO	65.0356	57.3808			63.189		42.7068		35.9342
SYMPTO	2	POS	POS		SYMPTO	NEG				2			1	1	F	POS		NEG	NEG	POS	POS	NEG	NEG	POS		VOYAGE			CAS CONTACT		SYMPTO	CAS CONTACT			NEG			VOYAGE	SYMPTO	65.011	57.3671			62.737		40.0027		35.5918
SYMPTO	2	POS	POS		SYMPTO	NEG				2			1	1	F	POS		NEG	NEG	POS	POS	NEG	NEG	POS		VOYAGE			CAS CONTACT		SYMPTO	CAS CONTACT			NEG			VOYAGE	SYMPTO	64.7616	57.3315			62.5726		39.4904		34.7973
SYMPTO	2	POS	POS		SYMPTO	NEG				2			1		F			NEG	NEG	POS	POS	NEG	NEG	POS		VOYAGE			CAS CONTACT		SYMPTO	CAS CONTACT			NEG			VOYAGE	SYMPTO	64.7562	57.1616			62.4877		38.7863		34.3836
SYMPTO	2	POS	POS		SYMPTO	NEG				2			1		F			NEG	NEG	POS	POS	NEG	NEG	POS		VOYAGE			CAS CONTACT		SYMPTO	CAS CONTACT			NEG			VOYAGE	SYMPTO		57.1534			62.2986		38.7808		33.6795
SYMPTO	2	POS	POS		SYMPTO	NEG				2			1		F			NEG	NEG	POS	POS	NEG	NEG	POS		VOYAGE			CAS CONTACT		SYMPTO	CAS CONTACT			NEG			VOYAGE	SYMPTO		57.1096			61.9836		37.4		33.0274
SYMPTO	2	POS	POS		SYMPTO	NEG				2			1		F			NEG	NEG	POS	POS	NEG	NEG	POS		VOYAGE			CAS CONTACT		SYMPTO	CAS CONTACT			NEG			VOYAGE	SYMPTO		57.0986			61.9781		37.3945		33.0219
SYMPTO	2	POS	POS		SYMPTO	NEG				2			1		F			NEG	NEG	POS	POS	NEG	NEG	POS		VOYAGE			CAS CONTACT		SYMPTO	CAS CONTACT			NEG			VOYAGE	SYMPTO		56.9726			61.8685		37.2466		32.9836
SYMPTO	2	POS	POS		SYMPTO	NEG				2			1		F			NEG	NEG	POS	POS	NEG	NEG	POS		VOYAGE			CAS CONTACT		SYMPTO	CAS CONTACT			NEG			VOYAGE	SYMPTO		56.9589			61.6822		35.9616		32.7397
SYMPTO	2	POS	POS		SYMPTO	NEG				2			1		F			NEG	NEG	POS	POS	NEG	NEG	POS		VOYAGE			CAS CONTACT		SYMPTO	CAS CONTACT			NEG			VOYAGE	SYMPTO		56.8301			61.2027		35.9342		32.7342
SYMPTO	2	POS	POS			NEG				2			1		F			NEG	NEG	POS	POS	NEG	NEG	POS		VOYAGE			CAS CONTACT		SYMPTO	CAS CONTACT			NEG			VOYAGE	SYMPTO		56.7534			61.063		35.5918		32.2411
SYMPTO	2	POS	POS			NEG				2			1		F			NEG	NEG	POS		NEG	NEG	POS		VOYAGE			CAS CONTACT		SYMPTO	CAS CONTACT			NEG			VOYAGE	SYMPTO		56.5781			61.063		34.7973		31.6192
SYMPTO	2	POS	POS			NEG				2			1		F			NEG	NEG	POS		NEG	NEG	POS		VOYAGE			CAS CONTACT		SYMPTO	CAS CONTACT			NEG			VOYAGE	SYMPTO		56.537			60.8438		34.3836		30.6822
SYMPTO	2	POS	POS			NEG				2			1		F			NEG	NEG	POS		NEG	NEG	POS		VOYAGE			CAS CONTACT		SYMPTO	CAS CONTACT			NEG			VOYAGE	SYMPTO		56.1534			60.6877		33.6795		30.6658
SYMPTO	2	POS	POS			NEG				2			1		F			NEG	NEG			NEG	NEG			VOYAGE			CAS CONTACT		SYMPTO	CAS CONTACT			NEG			VOYAGE	SYMPTO		56.1014			60.3699		33.3507		30.1452
SYMPTO	2	POS	POS			NEG				2			1		F			NEG	NEG			NEG	NEG			VOYAGE			CAS CONTACT		SYMPTO	CAS CONTACT			NEG			VOYAGE	SYMPTO		55.9096			60.2356		33.0274		29.4384
SYMPTO	2	POS	POS			NEG				2			1		F			NEG	NEG			NEG	NEG			VOYAGE			CAS CONTACT		SYMPTO	CAS CONTACT			NEG			VOYAGE	SYMPTO		55.9096			60.063		33.0219		29.2466
SYMPTO	2	POS	POS			NEG				2			1		F			NEG	NEG			NEG	NEG			VOYAGE			CAS CONTACT		SYMPTO	CAS CONTACT			NEG			VOYAGE	SYMPTO		55.8329			59.9151		32.7397		29.2137
SYMPTO	2	POS	POS			NEG				2			1		F			NEG	NEG			NEG	NEG			VOYAGE			CAS CONTACT		SYMPTO	CAS CONTACT			NEG			VOYAGE	SYMPTO		55.7534			59.9041		32.7342		29.1616
SYMPTO	2	POS	POS			NEG				2			1		F			NEG	NEG			NEG	NEG			VOYAGE			CAS CONTACT		SYMPTO	CAS CONTACT			NEG			VOYAGE	SYMPTO		55.674			59.6575		32.6356		29.0822
SYMPTO	2	POS	POS			NEG				2			1		F			NEG	NEG			NEG	NEG			VOYAGE			CAS CONTACT		SYMPTO	CAS CONTACT			NEG			VOYAGE	SYMPTO		55.663			59.3945		32.2411		29.0301
SYMPTO	2	POS	POS			NEG				2			1		F			NEG	NEG			NEG	NEG			VOYAGE			CAS CONTACT		SYMPTO	CAS CONTACT			NEG			VOYAGE	SYMPTO		55.5644			59.3699		31.8877		29.0247
SYMPTO	2	POS	POS			NEG				2					F			NEG	NEG			NEG	NEG			VOYAGE			CAS CONTACT		SYMPTO	CAS CONTACT			NEG			VOYAGE	SYMPTO		55.5041			59.3178		31.6192		28.7397
SYMPTO	2	POS	POS			NEG				2					F			NEG	NEG			NEG	NEG			VOYAGE			CAS CONTACT		SYMPTO	CAS CONTACT			NEG			VOYAGE	SYMPTO		55.3041			59.2247		30.6822		28.1918
SYMPTO	2	POS	POS			NEG				2					F			NEG	NEG			NEG	NEG			VOYAGE			CAS CONTACT		SYMPTO	CAS CONTACT			NEG			VOYAGE	SYMPTO		55.1452			59.1151		30.6658		28.1863
SYMPTO	2	POS	POS			NEG				2					F			NEG	NEG			NEG	NEG			VOYAGE			CAS CONTACT		SYMPTO	CAS CONTACT			NEG			VOYAGE	SYMPTO		55.1205			59.0493		30.1452		27.6082
SYMPTO	2	POS	POS			NEG				2					F			NEG	NEG			NEG	NEG			VOYAGE			CAS CONTACT		SYMPTO	CAS CONTACT			NEG			VOYAGE	SYMPTO		55.0219			58.8685		29.4384		27.6082
SYMPTO	2	POS	POS			NEG				2					F			NEG	NEG			NEG	NEG			VOYAGE			CAS CONTACT		SYMPTO	CAS CONTACT			NEG			VOYAGE	SYMPTO		54.8822			58.8411		29.2466		27.2603
SYMPTO	2	POS	POS			NEG				2					F			NEG	NEG			NEG	NEG			VOYAGE			CAS CONTACT		SYMPTO	CAS CONTACT			NEG			VOYAGE	SYMPTO		54.8027			58.6137		29.1616		23.6712
SYMPTO	2	POS	POS			NEG				2					F			NEG	NEG			NEG	NEG			VOYAGE			CAS CONTACT		SYMPTO	CAS CONTACT			NEG			VOYAGE	SYMPTO		54.663			58.5644		29.0822		23.663
SYMPTO	2	POS	POS			NEG				2					F			NEG	NEG			NEG	NEG			VOYAGE			CAS CONTACT		SYMPTO	CAS CONTACT			NEG			VOYAGE	SYMPTO		54.3863			58.4849		29.0301		23.6137
SYMPTO	2	POS	POS			NEG				2					F			NEG	NEG			NEG	NEG			VOYAGE			CAS CONTACT		SYMPTO	CAS CONTACT			NEG			VOYAGE	SYMPTO		54.3699			58.474		29.0247		23.2082
SYMPTO	2	POS	POS			NEG				2					F			NEG	NEG			NEG	NEG			VOYAGE			CAS CONTACT		SYMPTO	CAS CONTACT			NEG			VOYAGE	SYMPTO		54.1644			58.211		29		23.1288
SYMPTO	2	POS	POS			NEG				2					F			NEG	NEG			NEG	NEG			VOYAGE			CAS CONTACT		SYMPTO	CAS CONTACT			NEG			VOYAGE	SYMPTO		54.1123			58.1781		28.7397		23.0904
SYMPTO	2	POS	POS			NEG				2					F			NEG	NEG			NEG	NEG			VOYAGE			CAS CONTACT		SYMPTO	CAS CONTACT			NEG			VOYAGE	SYMPTO		54.0849			58.1589		28.1918		22.9315
SYMPTO	2	POS	POS			NEG				2					F			NEG	NEG			NEG	NEG			VOYAGE			CAS CONTACT		SYMPTO	CAS CONTACT			NEG			VOYAGE	SYMPTO		54.0438			58.1233		28.1863		22.8493
SYMPTO	2	POS	POS			NEG				2					F			NEG	NEG			NEG	NEG			VOYAGE			CAS CONTACT		SYMPTO	CAS CONTACT			NEG			VOYAGE	SYMPTO		54.0438			58.0822		27.6082		22.2904
SYMPTO	2	POS	POS			NEG				2					F			NEG	NEG			NEG	NEG			VOYAGE			CAS CONTACT		SYMPTO	CAS CONTACT			NEG			VOYAGE	SYMPTO		54.0027			58.011		27.6082		21.8411
SYMPTO	2	POS	POS			NEG				2					F			NEG	NEG			NEG	NEG			VOYAGE			CAS CONTACT		SYMPTO	CAS CONTACT			NEG			VOYAGE	SYMPTO		54			57.9753		27.2603		21.789
SYMPTO	2	POS	POS			NEG				2					F			NEG	NEG			NEG	NEG			VOYAGE			CAS CONTACT		SYMPTO	CAS CONTACT			NEG			VOYAGE	SYMPTO		53.9836			57.9342		27.011		21.537
SYMPTO	2	POS	POS			NEG				2					F			NEG	NEG			NEG	NEG			VOYAGE			CAS CONTACT		SYMPTO	CAS CONTACT			NEG			VOYAGE	SYMPTO		53.937			57.7507		24.2274		21.3068
SYMPTO	2	POS	POS			NEG				2					F			NEG	NEG			NEG	NEG			VOYAGE			CAS CONTACT		SYMPTO	CAS CONTACT			NEG			VOYAGE	SYMPTO		53.8795			57.4904		23.6767		21.0712
SYMPTO	2	POS	POS			NEG				2					F			NEG	NEG			NEG	NEG			VOYAGE			CAS CONTACT		SYMPTO	CAS CONTACT			NEG			VOYAGE	SYMPTO		53.6959			57.4411		23.6712		20.8247
SYMPTO	2	POS	POS			NEG				2					F			NEG	NEG			NEG	NEG			VOYAGE			CAS CONTACT		SYMPTO	CAS CONTACT			NEG			VOYAGE	SYMPTO		53.6685			57.3808		23.663		20.5233
SYMPTO	2	POS	POS			NEG				2					F			NEG	NEG			NEG	NEG			VOYAGE			CAS CONTACT		SYMPTO	CAS CONTACT			NEG			VOYAGE	SYMPTO		53.6575			57.3671		23.6137		20.4685
SYMPTO	2	POS	POS			NEG				2					F			NEG	NEG			NEG	NEG			VOYAGE			CAS CONTACT		SYMPTO	CAS CONTACT			NEG			VOYAGE	SYMPTO		53.4521			57.3315		23.2082		20.3425
SYMPTO	2	POS	POS			NEG				2					F			NEG	NEG			NEG	NEG			VOYAGE			CAS CONTACT		SYMPTO	CAS CONTACT			NEG			VOYAGE	SYMPTO		53.3151			57.1616		23.1288		20.1836
SYMPTO	2	POS	POS			NEG				2					F			NEG	NEG			NEG	NEG			VOYAGE			CAS CONTACT		SYMPTO	CAS CONTACT			NEG			VOYAGE	SYMPTO		53.2712			57.1534		23.0904		20
SYMPTO	2	POS	POS			NEG				2					F			NEG	NEG			NEG	NEG			VOYAGE			CAS CONTACT		SYMPTO	CAS CONTACT			NEG			VOYAGE	SYMPTO		53.0932			57.1096		22.9315		19.9945
SYMPTO	2	POS	POS			NEG				2					F			NEG	NEG			NEG	NEG			VOYAGE			CAS CONTACT		SYMPTO	CAS CONTACT			NEG			VOYAGE	SYMPTO		52.9863			57.0986		22.8493		18.6767
SYMPTO	2	POS	POS			NEG				2					F			NEG	NEG			NEG	NEG			VOYAGE			CAS CONTACT		SYMPTO	CAS CONTACT			NEG			VOYAGE	SYMPTO		52.9644			56.9726		22.4904		18.6521
SYMPTO	2	POS	POS			NEG				2					F			NEG	NEG			NEG	NEG			VOYAGE			CAS CONTACT		SYMPTO	CAS CONTACT			NEG			VOYAGE	SYMPTO		52.9507			56.9589		22.4849		18.5616
SYMPTO	2	POS	POS			NEG				2					F			NEG	NEG			NEG	NEG			VOYAGE			CAS CONTACT		SYMPTO	CAS CONTACT			NEG			VOYAGE	SYMPTO		52.9041			56.8301		22.2904		18.5562
SYMPTO	2	POS	POS			NEG				2					F			NEG	NEG			NEG	NEG			VOYAGE			CAS CONTACT		SYMPTO	CAS CONTACT			NEG			VOYAGE	SYMPTO		52.8685			56.7534		21.8411		18.526
SYMPTO	2	POS	POS			NEG				2					F			NEG	NEG			NEG	NEG			VOYAGE			CAS CONTACT		SYMPTO	CAS CONTACT			NEG			VOYAGE	SYMPTO		52.8137			56.5781		21.789		18.1534
SYMPTO	2	POS				NEG				2					F			NEG	NEG			NEG	NEG			VOYAGE			CAS CONTACT		SYMPTO	CAS CONTACT			NEG			VOYAGE	SYMPTO		52.7507			56.537		21.537		18
SYMPTO	2	POS				NEG				2					F			NEG	NEG			NEG	NEG			VOYAGE			CAS CONTACT		SYMPTO	CAS CONTACT			NEG			VOYAGE	SYMPTO		52.7041			56.1014		21.3068		18
SYMPTO	2	POS				NEG				2					F			NEG	NEG			NEG	NEG			VOYAGE			CAS CONTACT		SYMPTO	CAS CONTACT			NEG			VOYAGE	SYMPTO		52.4548			55.9096		21.0712		18
SYMPTO	2					NEG				2					F			NEG	NEG			NEG	NEG			VOYAGE			CAS CONTACT		SYMPTO	CAS CONTACT			NEG			VOYAGE	SYMPTO		52.3644			55.9096		20.8247
SYMPTO	2					NEG				2					F			NEG	NEG			NEG	NEG			VOYAGE			CAS CONTACT		SYMPTO	CAS CONTACT			NEG			VOYAGE	SYMPTO		52.1507			55.8329		20.5233
SYMPTO	2					NEG				2					F			NEG	NEG			NEG	NEG			VOYAGE			CAS CONTACT		SYMPTO	CAS CONTACT			NEG			VOYAGE	SYMPTO		52.0658			55.7534		20.4685
SYMPTO	2					NEG				2					F			NEG	NEG			NEG	NEG			VOYAGE			CAS CONTACT		SYMPTO	CAS CONTACT			NEG			VOYAGE	SYMPTO		52.0384			55.674		20.3425
SYMPTO	2					NEG				2					F			NEG	NEG			NEG	NEG			VOYAGE			CAS CONTACT		SYMPTO	CAS CONTACT			NEG			VOYAGE	SYMPTO		51.9808			55.5644		20.1836
SYMPTO	2					NEG				2					F			NEG	NEG			NEG	NEG			VOYAGE			CAS CONTACT		SYMPTO	CAS CONTACT			NEG			VOYAGE	SYMPTO		51.7178			55.5041		20
SYMPTO	2					NEG				2					F			NEG	NEG			NEG	NEG			VOYAGE			CAS CONTACT		SYMPTO	CAS CONTACT			NEG			VOYAGE	SYMPTO		51.6027			55.3041		19.9945
SYMPTO	2					NEG				2					F			NEG	NEG			NEG	NEG			VOYAGE			CAS CONTACT		SYMPTO	CAS CONTACT			NEG			VOYAGE	SYMPTO		51.5644			55.1452		19.4548
SYMPTO	2					NEG				2					F			NEG	NEG			NEG	NEG			VOYAGE			CAS CONTACT		SYMPTO	CAS CONTACT			NEG			VOYAGE	SYMPTO		51.4466			55.1205		19.4493
SYMPTO	2					NEG				2					F			NEG	NEG			NEG	NEG			VOYAGE			CAS CONTACT		SYMPTO	CAS CONTACT			NEG			VOYAGE	SYMPTO		51.2164			55.0219		19.2164
SYMPTO	2					NEG				2					F			NEG	NEG			NEG	NEG			VOYAGE			CAS CONTACT		SYMPTO	CAS CONTACT			NEG			VOYAGE	SYMPTO		51.1507			54.8822		18.7534
SYMPTO	2					NEG				2					F			NEG	NEG			NEG	NEG			VOYAGE			CAS CONTACT		SYMPTO	CAS CONTACT			NEG			VOYAGE	SYMPTO		51.1014			54.8027		18.7479
SYMPTO	2					NEG				2					F			NEG	NEG			NEG	NEG			VOYAGE			CAS CONTACT		SYMPTO	CAS CONTACT			NEG			VOYAGE	SYMPTO		51.0548			54.663		18.6767
SYMPTO	2					NEG				2					F			NEG	NEG			NEG	NEG			VOYAGE			CAS CONTACT		SYMPTO	CAS CONTACT			NEG			VOYAGE	SYMPTO		50.8027			54.3863		18.6521
SYMPTO	2					NEG				2					F			NEG	NEG			NEG	NEG			VOYAGE			CAS CONTACT		SYMPTO	CAS CONTACT			NEG			VOYAGE	SYMPTO		50.5863			54.3699		18.5616
SYMPTO	2					NEG				2					F			NEG	NEG			NEG	NEG			VOYAGE			CAS CONTACT		SYMPTO	CAS CONTACT			NEG			VOYAGE	SYMPTO		50.5507			54.1644		18.5562
SYMPTO	2					NEG				2					F			NEG	NEG			NEG	NEG			VOYAGE			CAS CONTACT		SYMPTO	CAS CONTACT			NEG			VOYAGE	SYMPTO		50.5288			54.1123		18.526
SYMPTO	2					NEG				2					F			NEG	NEG			NEG	NEG			VOYAGE			CAS CONTACT		SYMPTO	CAS CONTACT			NEG			VOYAGE	SYMPTO		50.3205			54.0438		18.1534
SYMPTO	2					NEG				2					F			NEG	NEG			NEG	NEG			VOYAGE			CAS CONTACT		SYMPTO	CAS CONTACT			NEG			VOYAGE	SYMPTO		50.3151			54.0027		18
SYMPTO	2					NEG				2					F			NEG	NEG			NEG	NEG			VOYAGE			CAS CONTACT		SYMPTO	CAS CONTACT			NEG			VOYAGE	SYMPTO		50.3014			54		18
SYMPTO	2					NEG				2					F			NEG	NEG			NEG	NEG			VOYAGE			CAS CONTACT		SYMPTO	CAS CONTACT			NEG			VOYAGE	SYMPTO		50.2274			53.937		18
SYMPTO	2					NEG				2					F			NEG	NEG			NEG	NEG			VOYAGE			CAS CONTACT		SYMPTO	CAS CONTACT			NEG			VOYAGE	SYMPTO		50.1973			53.8795		18
SYMPTO	2					NEG				2					F			NEG	NEG			NEG	NEG			VOYAGE			CAS CONTACT		SYMPTO	CAS CONTACT			NEG			VOYAGE	SYMPTO		50.1726			53.6959		18
SYMPTO	2					NEG				2					F			NEG	NEG			NEG	NEG			VOYAGE			CAS CONTACT		SYMPTO	CAS CONTACT			NEG			VOYAGE	SYMPTO		50.1507			53.6685		18
SYMPTO	2					NEG				2					F			NEG	NEG			NEG	NEG			VOYAGE			CAS CONTACT		SYMPTO	CAS CONTACT			NEG			VOYAGE	SYMPTO		50.1342			53.6575
SYMPTO	2					NEG				2					F			NEG	NEG			NEG	NEG			VOYAGE			CAS CONTACT		SYMPTO	CAS CONTACT			NEG			VOYAGE	SYMPTO		50.0438			53.4521
SYMPTO	2					NEG				2					F			NEG	NEG			NEG	NEG			VOYAGE			CAS CONTACT		SYMPTO	CAS CONTACT			NEG			VOYAGE	SYMPTO		50.0055			53.3151
SYMPTO	2					NEG				2					F			NEG	NEG			NEG	NEG			VOYAGE			CAS CONTACT		SYMPTO	CAS CONTACT			NEG			VOYAGE	SYMPTO		49.8411			53.2712
SYMPTO	2					NEG				2					F			NEG	NEG			NEG	NEG			VOYAGE			CAS CONTACT		SYMPTO	CAS CONTACT			NEG			VOYAGE	SYMPTO		49.8411			53.0932
SYMPTO	2					NEG				2					F			NEG	NEG			NEG	NEG			VOYAGE			CAS CONTACT		SYMPTO	CAS CONTACT			NEG			VOYAGE	SYMPTO		49.7836			52.9863
SYMPTO	2					NEG				2					F			NEG	NEG			NEG	NEG			VOYAGE			CAS CONTACT		SYMPTO	CAS CONTACT			NEG			VOYAGE	SYMPTO		49.7507			52.9644
SYMPTO	2					NEG				2					F			NEG	NEG			NEG	NEG			VOYAGE			CAS CONTACT		SYMPTO	CAS CONTACT			NEG			VOYAGE	SYMPTO		49.5836			52.9507
SYMPTO	2					NEG				2					F			NEG	NEG			NEG	NEG			VOYAGE			CAS CONTACT		SYMPTO	CAS CONTACT			NEG			VOYAGE	SYMPTO		49.5233			52.9041
SYMPTO	2					NEG				2					F			NEG	NEG			NEG	NEG			VOYAGE			CAS CONTACT		SYMPTO	CAS CONTACT			NEG			VOYAGE	SYMPTO					52.8685
SYMPTO	2					NEG				2					F			NEG	NEG			NEG	NEG			VOYAGE			CAS CONTACT		SYMPTO	CAS CONTACT			NEG			VOYAGE	SYMPTO					52.8137
SYMPTO	2					NEG				2					F			NEG	NEG			NEG	NEG			VOYAGE			CAS CONTACT		SYMPTO	CAS CONTACT			NEG			VOYAGE	SYMPTO					52.7507
SYMPTO	2					NEG				2					F			NEG	NEG			NEG	NEG			VOYAGE			CAS CONTACT		SYMPTO	CAS CONTACT			NEG			VOYAGE	SYMPTO					52.7041
SYMPTO	2					NEG				2					F			NEG	NEG			NEG	NEG			VOYAGE			CAS CONTACT		SYMPTO	CAS CONTACT			NEG			VOYAGE	SYMPTO					52.4548
SYMPTO	2					NEG				2					F			NEG	NEG			NEG	NEG			VOYAGE			CAS CONTACT		SYMPTO	CAS CONTACT			NEG			VOYAGE	SYMPTO					52.3644
SYMPTO	2					NEG				2					F			NEG	NEG			NEG	NEG			VOYAGE			CAS CONTACT		SYMPTO	CAS CONTACT			NEG			VOYAGE	SYMPTO					52.1507
SYMPTO	2					NEG				2					F			NEG	NEG			NEG	NEG			VOYAGE			CAS CONTACT		SYMPTO	CAS CONTACT			NEG			VOYAGE	SYMPTO					52.0658
SYMPTO	2					NEG				2					F			NEG	NEG			NEG				VOYAGE			CAS CONTACT		SYMPTO	CAS CONTACT			NEG			VOYAGE	SYMPTO					52.0384
SYMPTO	2					NEG				2					F			NEG	NEG			NEG				VOYAGE			CAS CONTACT		SYMPTO	CAS CONTACT			NEG			VOYAGE	SYMPTO					51.9808
SYMPTO	2					NEG				2					F			NEG	NEG			NEG				VOYAGE			CAS CONTACT		SYMPTO	CAS CONTACT			NEG			VOYAGE	SYMPTO					51.7178
SYMPTO	2									2					F			NEG	NEG							VOYAGE			CAS CONTACT		SYMPTO	CAS CONTACT			NEG			VOYAGE	SYMPTO					51.6027
SYMPTO	2									2					F			NEG	NEG							VOYAGE			CAS CONTACT		SYMPTO	CAS CONTACT			NEG			VOYAGE	SYMPTO					51.5644
SYMPTO	2									2					F			NEG	NEG							VOYAGE			CAS CONTACT		SYMPTO	CAS CONTACT			NEG			VOYAGE	SYMPTO					51.2164
SYMPTO	2									2					F			NEG	NEG							VOYAGE			CAS CONTACT		SYMPTO	CAS CONTACT			NEG			VOYAGE	SYMPTO					51.1507
SYMPTO	2									2					F			NEG	NEG							VOYAGE			CAS CONTACT		SYMPTO	CAS CONTACT			NEG			VOYAGE	SYMPTO					51.1014
SYMPTO	2									2					F			NEG	NEG							VOYAGE			CAS CONTACT		SYMPTO	CAS CONTACT			NEG			VOYAGE	SYMPTO					51.0548
SYMPTO	2									2					F			NEG	NEG							VOYAGE			CAS CONTACT		SYMPTO	CAS CONTACT			NEG			VOYAGE	SYMPTO					50.8027
SYMPTO	2									2					F			NEG	NEG							VOYAGE			CAS CONTACT		SYMPTO	CAS CONTACT			NEG			VOYAGE	SYMPTO					50.5863
SYMPTO	2									2					F			NEG	NEG							VOYAGE			CAS CONTACT		SYMPTO	CAS CONTACT			NEG			VOYAGE	SYMPTO					50.5507
SYMPTO	2									2					F			NEG	NEG							VOYAGE			CAS CONTACT		SYMPTO	CAS CONTACT			NEG			VOYAGE	SYMPTO					50.5288
SYMPTO	2									2					F			NEG	NEG							VOYAGE			CAS CONTACT		SYMPTO	CAS CONTACT			NEG			VOYAGE	SYMPTO					50.3014
SYMPTO	2									2					F			NEG	NEG							VOYAGE			CAS CONTACT		SYMPTO	CAS CONTACT			NEG			VOYAGE	SYMPTO					50.2274
SYMPTO	2									2					F			NEG	NEG							VOYAGE			CAS CONTACT		SYMPTO	CAS CONTACT			NEG			VOYAGE	SYMPTO					50.1973
SYMPTO	2									2					F			NEG	NEG							VOYAGE			CAS CONTACT		SYMPTO	CAS CONTACT			NEG			VOYAGE	SYMPTO					50.1726
SYMPTO	2									2					F			NEG	NEG							VOYAGE			CAS CONTACT		SYMPTO	CAS CONTACT			NEG			VOYAGE	SYMPTO					50.1507
SYMPTO	2									2					F			NEG	NEG							VOYAGE			CAS CONTACT		SYMPTO	CAS CONTACT			NEG			VOYAGE	SYMPTO					50.1342
SYMPTO	2									2					F			NEG	NEG							VOYAGE			CAS CONTACT		SYMPTO	CAS CONTACT			NEG			VOYAGE	SYMPTO					50.0438
SYMPTO	2									2					F			NEG	NEG							VOYAGE			CAS CONTACT		SYMPTO	CAS CONTACT			NEG			VOYAGE	SYMPTO					50.0055
SYMPTO	2									2					F			NEG	NEG							VOYAGE			CAS CONTACT		SYMPTO	CAS CONTACT			NEG			VOYAGE	SYMPTO					49.8411
SYMPTO	2									2					F			NEG	NEG							VOYAGE			CAS CONTACT		SYMPTO	CAS CONTACT			NEG			VOYAGE	SYMPTO					49.8411
SYMPTO	2									2					F			NEG	NEG							VOYAGE			CAS CONTACT		SYMPTO	CAS CONTACT			NEG			VOYAGE	SYMPTO					49.5836
SYMPTO	2									2					F			NEG	NEG							VOYAGE			CAS CONTACT		SYMPTO	CAS CONTACT			NEG			VOYAGE	SYMPTO					49.5233
SYMPTO	2									2					F			NEG	NEG							VOYAGE			CAS CONTACT		SYMPTO	CAS CONTACT			NEG			VOYAGE	SYMPTO					49.4822
SYMPTO	2									2					F			NEG	NEG							VOYAGE			CAS CONTACT		SYMPTO	CAS CONTACT			NEG			VOYAGE	SYMPTO					49.3178
SYMPTO	2									2					F			NEG	NEG							VOYAGE			CAS CONTACT		SYMPTO	CAS CONTACT			NEG			VOYAGE	SYMPTO					49.1699
SYMPTO	2									2					F			NEG	NEG							VOYAGE			CAS CONTACT		SYMPTO	CAS CONTACT			NEG			VOYAGE	SYMPTO					49.1562
SYMPTO	2									2					F			NEG	NEG							VOYAGE			CAS CONTACT		SYMPTO	CAS CONTACT			NEG			VOYAGE	SYMPTO					48.9781
SYMPTO	2									2					F			NEG	NEG							VOYAGE			CAS CONTACT		SYMPTO	CAS CONTACT			NEG			VOYAGE	SYMPTO					48.9507
SYMPTO	2									2					F			NEG	NEG							VOYAGE			CAS CONTACT		SYMPTO	CAS CONTACT			NEG			VOYAGE	SYMPTO					48.8466
SYMPTO	2									2					F			NEG	NEG							VOYAGE			CAS CONTACT		SYMPTO	CAS CONTACT			NEG			VOYAGE	SYMPTO					48.7233
SYMPTO	2									2					F			NEG	NEG							VOYAGE			CAS CONTACT		SYMPTO	CAS CONTACT			NEG			VOYAGE	SYMPTO					48.6986
SYMPTO	2									2					F			NEG	NEG							VOYAGE			CAS CONTACT		SYMPTO	CAS CONTACT			NEG			VOYAGE	SYMPTO					48.6411
SYMPTO	2									2					F			NEG	NEG							VOYAGE			CAS CONTACT		SYMPTO	CAS CONTACT			NEG			VOYAGE	SYMPTO					48.5562
SYMPTO	2									2					F			NEG	NEG							VOYAGE			CAS CONTACT		SYMPTO	CAS CONTACT			NEG			VOYAGE	SYMPTO					48.5534
SYMPTO	2									2					F			NEG	NEG							VOYAGE			CAS CONTACT		SYMPTO	CAS CONTACT			NEG			VOYAGE	SYMPTO					48.4493
SYMPTO	2									2					F			NEG	NEG							VOYAGE			CAS CONTACT		SYMPTO	CAS CONTACT			NEG			VOYAGE	SYMPTO					48.3973
SYMPTO	2									2					F			NEG	NEG							VOYAGE			CAS CONTACT		SYMPTO	CAS CONTACT			NEG			VOYAGE	SYMPTO					48.3342
SYMPTO	2									2					F			NEG	NEG							VOYAGE			CAS CONTACT		SYMPTO	CAS CONTACT			NEG			VOYAGE	SYMPTO					48.3315
SYMPTO	2									2					F			NEG	NEG							VOYAGE			CAS CONTACT		SYMPTO	CAS CONTACT			NEG			VOYAGE	SYMPTO					48.1781
SYMPTO	2									2					F			NEG	NEG							VOYAGE			CAS CONTACT		SYMPTO	CAS CONTACT			NEG			VOYAGE	SYMPTO					48.1342
SYMPTO	2									2					F			NEG	NEG							VOYAGE			CAS CONTACT		SYMPTO	CAS CONTACT			NEG			VOYAGE	SYMPTO					48.1041
SYMPTO	2									2					F			NEG	NEG							VOYAGE			CAS CONTACT		SYMPTO	CAS CONTACT			NEG			VOYAGE	SYMPTO					48.0658
SYMPTO	2									2					F			NEG	NEG							VOYAGE			CAS CONTACT		SYMPTO	CAS CONTACT			NEG			VOYAGE	SYMPTO					48.0274
SYMPTO	2									2					F			NEG	NEG							VOYAGE			CAS CONTACT		SYMPTO	CAS CONTACT			NEG			VOYAGE	SYMPTO					47.9151
SYMPTO	2									2					F			NEG	NEG							VOYAGE			CAS CONTACT		SYMPTO	CAS CONTACT			NEG			VOYAGE	SYMPTO					47.7644
SYMPTO	2									2					F			NEG	NEG							VOYAGE			CAS CONTACT		SYMPTO	CAS CONTACT			NEG			VOYAGE	SYMPTO					47.7644
SYMPTO	2									2					F			NEG	NEG							VOYAGE			CAS CONTACT		SYMPTO	CAS CONTACT			NEG			VOYAGE	SYMPTO					47.7425
SYMPTO	2									2					F			NEG	NEG							VOYAGE			CAS CONTACT		SYMPTO	CAS CONTACT			NEG			VOYAGE	SYMPTO					47.5863
SYMPTO	2									2					F			NEG	NEG							VOYAGE			CAS CONTACT		SYMPTO	CAS CONTACT			NEG			VOYAGE	SYMPTO					47.5753
SYMPTO	2									2					F			NEG	NEG							VOYAGE			CAS CONTACT		SYMPTO	CAS CONTACT			NEG			VOYAGE	SYMPTO					47.5425
SYMPTO	2									2					F			NEG	NEG							VOYAGE			CAS CONTACT		SYMPTO	CAS CONTACT			NEG			VOYAGE	SYMPTO					47.5014
SYMPTO	2									2					F			NEG	NEG							VOYAGE			CAS CONTACT		SYMPTO	CAS CONTACT			NEG			VOYAGE	SYMPTO					47.389
SYMPTO	2									2					F			NEG	NEG							VOYAGE			CAS CONTACT		SYMPTO	CAS CONTACT			NEG			VOYAGE	SYMPTO					47.3726
SYMPTO	2									2					F			NEG	NEG							VOYAGE			CAS CONTACT		SYMPTO	CAS CONTACT			NEG			VOYAGE	SYMPTO					47.3123
SYMPTO	2									2					F			NEG	NEG							VOYAGE			CAS CONTACT		SYMPTO	CAS CONTACT			NEG			VOYAGE	SYMPTO					47.2877
SYMPTO	2									2					F			NEG	NEG							VOYAGE			CAS CONTACT		223 Motif	CAS CONTACT			NEG			VOYAGE	SYMPTO					46.9945
SYMPTO	2									2					F			NEG	NEG							VOYAGE			CAS CONTACT			CAS CONTACT			NEG			VOYAGE	SYMPTO					46.7315
SYMPTO	2									2					F			NEG	NEG							VOYAGE			CAS CONTACT			CAS CONTACT			NEG			VOYAGE	SYMPTO					46.6493
SYMPTO	2									2					F			NEG	NEG							VOYAGE			CAS CONTACT			CAS CONTACT			NEG			VOYAGE	SYMPTO					46.3644
SYMPTO	2									2					F			NEG	NEG							VOYAGE			CAS CONTACT			CAS CONTACT			NEG			VOYAGE	SYMPTO					46.3096
SYMPTO	2									2					F			NEG	NEG							VOYAGE			CAS CONTACT			CAS CONTACT			NEG			VOYAGE	SYMPTO					46.2822
SYMPTO	2									2					F			NEG	NEG							VOYAGE			CAS CONTACT			CAS CONTACT			NEG			VOYAGE	SYMPTO					46.2658
SYMPTO	2									2					F			NEG	NEG							VOYAGE			CAS CONTACT			CAS CONTACT			NEG			VOYAGE	SYMPTO					46.1918
SYMPTO	2									2					F			NEG	NEG							VOYAGE			CAS CONTACT			CAS CONTACT			NEG			VOYAGE	SYMPTO					45.9507
SYMPTO	2									2					F			NEG	NEG							VOYAGE			CAS CONTACT			CAS CONTACT			NEG			VOYAGE	SYMPTO					45.9151
SYMPTO	2									2					F			NEG	NEG							VOYAGE			CAS CONTACT			CAS CONTACT			NEG			VOYAGE	SYMPTO					45.9096
SYMPTO	2									2					F			NEG	NEG							VOYAGE			CAS CONTACT			CAS CONTACT			NEG			VOYAGE	SYMPTO					45.8822
SYMPTO	2									2					F			NEG	NEG							VOYAGE			CAS CONTACT			CAS CONTACT			NEG			VOYAGE	SYMPTO					45.8137
SYMPTO	2									2					F			NEG	NEG							VOYAGE			CAS CONTACT			CAS CONTACT			NEG			VOYAGE	SYMPTO					45.7781
SYMPTO	2									2					F			NEG	NEG							VOYAGE			CAS CONTACT			CAS CONTACT			NEG			VOYAGE	SYMPTO					45.7534
SYMPTO	2									2					F			NEG	NEG							VOYAGE			CAS CONTACT			CAS CONTACT			NEG			VOYAGE	SYMPTO					45.7233
SYMPTO	2									2					F			NEG	NEG							VOYAGE			CAS CONTACT			CAS CONTACT			NEG			VOYAGE	SYMPTO					45.4411
SYMPTO	2									2					F			NEG	NEG							VOYAGE			CAS CONTACT			CAS CONTACT			NEG			VOYAGE	SYMPTO					45.3616
SYMPTO	2									2					F			NEG	NEG							VOYAGE			CAS CONTACT			CAS CONTACT			NEG			VOYAGE	SYMPTO					45.3123
SYMPTO	2									2					F			NEG	NEG							VOYAGE			CAS CONTACT			CAS CONTACT			NEG			VOYAGE	SYMPTO					45.2411
SYMPTO	2									2					F			NEG	NEG							VOYAGE			CAS CONTACT			CAS CONTACT			NEG			VOYAGE	SYMPTO					44.9507
SYMPTO	2									2					F			NEG	NEG							VOYAGE			CAS CONTACT			CAS CONTACT			NEG			VOYAGE	SYMPTO					44.9342
	2									2					F			NEG	NEG							VOYAGE			CAS CONTACT			CAS CONTACT			NEG			VOYAGE						44.8986
															F			NEG	NEG							VOYAGE			CAS CONTACT			CAS CONTACT			NEG			VOYAGE						44.8959
															F			NEG	NEG							VOYAGE			CAS CONTACT			CAS CONTACT			NEG			VOYAGE						44.5808
															F			NEG	NEG							VOYAGE			CAS CONTACT			CAS CONTACT			NEG			VOYAGE						44.5753
															F			NEG	NEG							VOYAGE			CAS CONTACT			CAS CONTACT			NEG			VOYAGE						44.5699
															F			NEG	NEG							VOYAGE			CAS CONTACT			CAS CONTACT			NEG			VOYAGE						44.4932
															F			NEG	NEG							VOYAGE			CAS CONTACT			CAS CONTACT			NEG			VOYAGE						44.4877
															F			NEG	NEG							VOYAGE			CAS CONTACT			CAS CONTACT			NEG			VOYAGE						44.4411
															F			NEG	NEG							VOYAGE			CAS CONTACT			CAS CONTACT			NEG			VOYAGE						44.3589
															F			NEG	NEG							VOYAGE			CAS CONTACT			CAS CONTACT			NEG			VOYAGE						44.3096
															F			NEG	NEG							VOYAGE			CAS CONTACT			CAS CONTACT			NEG			VOYAGE						44.2959
															F			NEG	NEG							VOYAGE			CAS CONTACT			CAS CONTACT			NEG			VOYAGE						44.1945
															F			NEG	NEG							VOYAGE			CAS CONTACT			CAS CONTACT			NEG			VOYAGE						44.1726
															F			NEG	NEG							VOYAGE			CAS CONTACT			CAS CONTACT			NEG			VOYAGE						44.1068
															F			NEG	NEG							VOYAGE			CAS CONTACT			CAS CONTACT			NEG			VOYAGE						44.0904
															F			NEG	NEG							VOYAGE			CAS CONTACT			CAS CONTACT			NEG			VOYAGE						43.9562
															F			NEG	NEG							VOYAGE			CAS CONTACT			CAS CONTACT			NEG			VOYAGE						43.8849
															F			NEG	NEG							VOYAGE			CAS CONTACT			CAS CONTACT			NEG			VOYAGE						43.7781
															F			NEG	NEG							VOYAGE			CAS CONTACT			CAS CONTACT			NEG			VOYAGE						43.6932
															F			NEG	NEG							VOYAGE			CAS CONTACT			CAS CONTACT			NEG			VOYAGE						43.6685
															F			NEG	NEG							VOYAGE			CAS CONTACT			CAS CONTACT			NEG			VOYAGE						43.663
															F			NEG	NEG							VOYAGE			CAS CONTACT			CAS CONTACT			NEG			VOYAGE						43.6055
															F			NEG	NEG							VOYAGE			CAS CONTACT			CAS CONTACT			NEG			VOYAGE						43.4192
															F			NEG	NEG							VOYAGE			CAS CONTACT			CAS CONTACT			NEG			VOYAGE						43.3808
															F			NEG	NEG							VOYAGE			CAS CONTACT			CAS CONTACT			NEG			VOYAGE						43.2822
															F			NEG	NEG							VOYAGE			CAS CONTACT			CAS CONTACT			NEG			VOYAGE						43.2712
															F			NEG	NEG							VOYAGE			CAS CONTACT			CAS CONTACT			NEG			VOYAGE						43.1096
															F			NEG	NEG							VOYAGE			CAS CONTACT			CAS CONTACT			NEG			VOYAGE						43.0027
															F			NEG	NEG							VOYAGE			CAS CONTACT			CAS CONTACT			NEG			VOYAGE						42.8192
															F			NEG	NEG							VOYAGE			CAS CONTACT			CAS CONTACT			NEG			VOYAGE						42.7151
															F			NEG	NEG							VOYAGE			CAS CONTACT			CAS CONTACT			NEG			VOYAGE						42.7014
															F			NEG	NEG							VOYAGE			CAS CONTACT			CAS CONTACT			NEG			VOYAGE						42.5863
															F			NEG	NEG							VOYAGE			CAS CONTACT			CAS CONTACT			NEG			VOYAGE						42.5699
															F			NEG	NEG							VOYAGE			CAS CONTACT			CAS CONTACT			NEG			VOYAGE						42.5096
															F			NEG	NEG							VOYAGE			CAS CONTACT			CAS CONTACT			NEG			VOYAGE						42.4849
															F			NEG	NEG							VOYAGE			CAS CONTACT			CAS CONTACT			NEG			VOYAGE						42.4685
															F			NEG	NEG							VOYAGE			CAS CONTACT			CAS CONTACT			NEG			VOYAGE						42.3589
															F			NEG	NEG							VOYAGE			CAS CONTACT			CAS CONTACT						VOYAGE						42.274
															F			NEG	NEG							VOYAGE			CAS CONTACT			CAS CONTACT						VOYAGE						42.1014
															F			NEG	NEG							VOYAGE			CAS CONTACT			CAS CONTACT						VOYAGE						42.0932
															F			NEG	NEG							VOYAGE			CAS CONTACT			CAS CONTACT						VOYAGE						41.9205
															F			NEG	NEG							VOYAGE			CAS CONTACT			CAS CONTACT						VOYAGE						41.8411
															F			NEG	NEG							VOYAGE			CAS CONTACT			CAS CONTACT						VOYAGE						41.7753
															F			NEG	NEG							VOYAGE			CAS CONTACT			CAS CONTACT						VOYAGE						41.7671
															F			NEG	NEG							VOYAGE			CAS CONTACT			CAS CONTACT						VOYAGE						41.7425
															F			NEG	NEG							VOYAGE			CAS CONTACT			CAS CONTACT						VOYAGE						41.6548
															F			NEG	NEG							VOYAGE			CAS CONTACT			CAS CONTACT						VOYAGE						41.6
															F			NEG	NEG							VOYAGE			CAS CONTACT			CAS CONTACT						VOYAGE						41.5726
															F			NEG	NEG							VOYAGE			CAS CONTACT			CAS CONTACT						VOYAGE						41.5726
															F			NEG	NEG							VOYAGE			CAS CONTACT			CAS CONTACT						VOYAGE						41.537
															F			NEG	NEG							VOYAGE			CAS CONTACT			CAS CONTACT						VOYAGE						41.5205
															F			NEG	NEG							VOYAGE			CAS CONTACT			CAS CONTACT						VOYAGE						41.3425
															F			NEG	NEG							VOYAGE			CAS CONTACT			CAS CONTACT						VOYAGE						41.2219
															F			NEG	NEG							VOYAGE			CAS CONTACT			CAS CONTACT						VOYAGE						41.1699
															F			NEG	NEG							VOYAGE			CAS CONTACT			CAS CONTACT						VOYAGE						41.1671
															F			NEG	NEG							VOYAGE			CAS CONTACT			CAS CONTACT						VOYAGE						40.9781
															F			NEG	NEG							VOYAGE			CAS CONTACT			CAS CONTACT						VOYAGE						40.8767
															F			NEG	NEG							VOYAGE			CAS CONTACT			CAS CONTACT						VOYAGE						40.8685
															F			NEG	NEG							VOYAGE			CAS CONTACT			CAS CONTACT						VOYAGE						40.8329
															F			NEG	NEG							VOYAGE			CAS CONTACT			CAS CONTACT						VOYAGE						40.7918
															F			NEG	NEG							VOYAGE			CAS CONTACT			CAS CONTACT						VOYAGE						40.7836
															F			NEG	NEG							VOYAGE			CAS CONTACT			CAS CONTACT						VOYAGE						40.7753
															F			NEG	NEG							VOYAGE			CAS CONTACT			CAS CONTACT						VOYAGE						40.7068
															F			NEG	NEG							VOYAGE			CAS CONTACT			CAS CONTACT						VOYAGE						40.6027
															F			NEG	NEG							VOYAGE			CAS CONTACT			CAS CONTACT						VOYAGE						40.5836
															F			NEG	NEG							VOYAGE			CAS CONTACT			CAS CONTACT						VOYAGE						40.5288
															F			NEG	NEG							VOYAGE			CAS CONTACT			CAS CONTACT						VOYAGE						40.4164
															F			NEG	NEG							VOYAGE			CAS CONTACT			CAS CONTACT						VOYAGE						40.3589
															F			NEG	NEG							VOYAGE			CAS CONTACT			CAS CONTACT						VOYAGE						40.3397
															F			NEG	NEG							VOYAGE			CAS CONTACT			CAS CONTACT						VOYAGE						40.0301
															F			NEG	NEG							VOYAGE			CAS CONTACT			CAS CONTACT						VOYAGE						39.9808
															F			NEG	NEG							VOYAGE			CAS CONTACT			CAS CONTACT						VOYAGE						39.7425
															F			NEG	NEG							VOYAGE			CAS CONTACT			CAS CONTACT						VOYAGE						39.6329
															F			NEG	NEG							VOYAGE			CAS CONTACT			CAS CONTACT						VOYAGE						39.5178
															F			NEG	NEG							VOYAGE			CAS CONTACT			CAS CONTACT						VOYAGE						39.5123
															F			NEG	NEG							VOYAGE			CAS CONTACT			CAS CONTACT						VOYAGE						39.4082
															F			NEG	NEG							VOYAGE			CAS CONTACT			CAS CONTACT						VOYAGE						39.3945
															F			NEG	NEG							VOYAGE			CAS CONTACT			CAS CONTACT						VOYAGE						39.389
															F			NEG	NEG							VOYAGE			CAS CONTACT			CAS CONTACT						VOYAGE						39.3671
															F			NEG	NEG							VOYAGE			CAS CONTACT			CAS CONTACT						VOYAGE						39.3452
															F			NEG	NEG							VOYAGE			CAS CONTACT			CAS CONTACT						VOYAGE						39.2384
															F			NEG	NEG							VOYAGE			CAS CONTACT			CAS CONTACT						VOYAGE						39.2219
															F			NEG	NEG							VOYAGE			CAS CONTACT			CAS CONTACT						VOYAGE						39.1178
															F			NEG	NEG							VOYAGE			CAS CONTACT			CAS CONTACT						VOYAGE						39.0986
															F			NEG	NEG							VOYAGE			CAS CONTACT			CAS CONTACT						VOYAGE						39.0055
															F			NEG	NEG							VOYAGE						CAS CONTACT						VOYAGE						38.8767
															F			NEG	NEG							VOYAGE						CAS CONTACT						VOYAGE						38.6548
															F			NEG	NEG							VOYAGE						CAS CONTACT						VOYAGE						38.6164
															F			NEG	NEG							VOYAGE						CAS CONTACT						VOYAGE						38.5918
															F			NEG	NEG							VOYAGE						CAS CONTACT						VOYAGE						38.5425
															F			NEG	NEG							VOYAGE						CAS CONTACT						VOYAGE						38.5425
															F			NEG	NEG							VOYAGE						CAS CONTACT						VOYAGE						38.4603
															F			NEG	NEG							VOYAGE						CAS CONTACT						VOYAGE						38.3096
															F			NEG	NEG							VOYAGE						CAS CONTACT						VOYAGE						38.1288
															F			NEG	NEG							VOYAGE						CAS CONTACT						VOYAGE						38.1123
															F			NEG	NEG							VOYAGE												VOYAGE						38.0575
															F			NEG	NEG							VOYAGE												VOYAGE						38.0137
															F			NEG	NEG							VOYAGE												VOYAGE						37.9288
															F			NEG	NEG							VOYAGE												VOYAGE						37.7644
															F			NEG	NEG							VOYAGE																		37.6685
															F			NEG	NEG																									37.6055
															F			NEG	NEG																									37.5507
															F			NEG	NEG																									37.5151
															F			NEG	NEG																									37.4712
															F			NEG	NEG																									37.4685
															F			NEG	NEG																									37.4658
															F			NEG	NEG																									37.4247
															F			NEG	NEG																									37.2904
															F			NEG	NEG																									37.0767
															F			NEG	NEG																									37.0411
															F			NEG	NEG																									37.0247
															F			NEG	NEG																									37.0027
															F			NEG	NEG																									37.0027
															F			NEG	NEG																									36.9863
															F			NEG	NEG																									36.9096
															F			NEG	NEG																									36.8877
															F			NEG	NEG																									36.8877
															F			NEG	NEG																									36.8575
															F			NEG	NEG																									36.6877
															F			NEG	NEG																									36.6493
															F			NEG	NEG																									36.6356
															F			NEG	NEG																									36.5452
															F			NEG	NEG																									36.5178
															F			NEG	NEG																									36.4932
															F			NEG	NEG																									36.4493
															F			NEG	NEG																									36.389
															F			NEG	NEG																									36.3836
															F			NEG	NEG																									36.3233
															F			NEG	NEG																									36.1918
															F			NEG	NEG																									36.1918
															F			NEG	NEG																									36.189
															F			NEG	NEG																									36.1562
															F			NEG	NEG																									36.1425
															F			NEG	NEG																									36.1397
															F			NEG	NEG																									36
															F			NEG	NEG																									35.9014
															F			NEG	NEG																									35.9014
															F			NEG	NEG																									35.8055
															F			NEG	NEG																									35.6411
															F			NEG	NEG																									35.537
															F			NEG	NEG																									35.5315
															F			NEG	NEG																									35.5205
															F			NEG	NEG																									35.4466
															F			NEG	NEG																									35.2164
															F			NEG	NEG																									35.1973
															F			NEG	NEG																									35.1507
															F			NEG	NEG																									35.0822
															F			NEG	NEG																									35.0685
															F			NEG	NEG																									34.9973
															F			NEG	NEG																									34.8027
															F			NEG	NEG																									34.7425
															F			NEG	NEG																									34.7288
															F			NEG	NEG																									34.7014
															F			NEG	NEG																									34.5808
															F			NEG	NEG																									34.5151
															F			NEG	NEG																									34.389
															F			NEG	NEG																									34.3534
															F			NEG	NEG																									34.2247
															F			NEG	NEG																									34.2192
															F			NEG	NEG																									34.1342
															F			NEG	NEG																									34.1151
															F			NEG	NEG																									34.0986
															F			NEG	NEG																									34.074
															F			NEG	NEG																									34.0329
															F			NEG	NEG																									33.9726
															F			NEG	NEG																									33.8986
															F			NEG	NEG																									33.8658
															F			NEG	NEG																									33.863
															F			NEG	NEG																									33.7836
															F			NEG	NEG																									33.5945
															F			NEG	NEG																									33.5425
															F			NEG	NEG																									33.526
															F			NEG	NEG																									33.4301
															F			NEG	NEG																									33.3973
															F			NEG	NEG																									33.3644
															F			NEG	NEG																									33.3644
															F			NEG	NEG																									33.3534
															F			NEG	NEG																									33.2493
															F			NEG	NEG																									33.2438
															F			NEG	NEG																									33.2411
															F			NEG	NEG																									33.1233
															F			NEG	NEG																									33.0849
															F			NEG	NEG																									33.0849
															F			NEG	NEG																									33.0493
															F				NEG																									32.9836
															F				NEG																									32.926
															F				NEG																									32.8959
															F				NEG																									32.7425
															F				NEG																									32.7205
															F				NEG																									32.6986
															F				NEG																									32.5699
															F				NEG																									32.5699
															F				NEG																									32.5315
															F																													32.5233
															F																													32.4685
															F																													32.463
															F																													32.3425
															F																													32.2411
															F																													32.2329
															F																													32.2055
															F																													32.1918
															F																													32.1233
															F																													32.1151
															F																													32.0082
															F																													31.9781
															F																													31.9753
															F																													31.9616
															F																													31.9233
															F																													31.9233
															F																													31.8795
															F																													31.8027
															F																													31.7589
															F																													31.7534
															F																													31.6712
															F																													31.6603
															F																													31.6466
															F																													31.6219
															F																													31.5808
															F																													31.5233
															F																													31.5014
															F																													31.4219
															F																													31.3918
															F																													31.3671
															F																													31.2877
															F																													31.2356
															F																													31.1726
															F																													31.1096
															F																													31.0849
															F																													31.0767
															F																													31.0521
															F																													31.0247
															F																													31.0082
															F																													30.8548
															F																													30.8493
															F																													30.8301
															F																													30.8274
															F																													30.8055
															F																													30.7644
															F																													30.7589
															F																													30.7397
															F																													30.6849
															F																													30.5753
															F																													30.5644
															F																													30.5589
															F																													30.5288
															F																													30.3616
															F																													30.3452
															F																													30.2411
															F																													30.1836
															F																													30.1589
															F																													30.1425
															F																													30.0548
															F																													30.0137
																																												30.011
																																												29.9918
																																												29.9507
																																												29.8986
																																												29.8795
																																												29.7836
																																												29.5534
																																												29.5397
																																												29.5288
																																												29.4548
																																												29.4329
																																												29.411
																																												29.3589
																																												29.2932
																																												29.274
																																												29.2548
																																												29.2137
																																												29.0356
																																												29.0192
																																												28.9425
																																												28.811
																																												28.7342
																																												28.7096
																																												28.6384
																																												28.6219
																																												28.5945
																																												28.5288
																																												28.3233
																																												28.3096
																																												28.2521
																																												28.2466
																																												28.2164
																																												28.1753
																																												28.1507
																																												28.137
																																												28.0959
																																												28.0137
																																												27.9205
																																												27.8329
																																												27.8
																																												27.7397
																																												27.6493
																																												27.5863
																																												27.5753
																																												27.5479
																																												27.4904
																																												27.4548
																																												27.3808
																																												27.3562
																																												27.3315
																																												27.3178
																																												27.3041
																																												27.2658
																																												27.211
																																												27.2027
																																												27.1753
																																												27.1205
																																												27.0795
																																												27.0548
																																												27.011
																																												27
																																												27
																																												26.9644
																																												26.863
																																												26.7863
																																												26.7753
																																												26.611
																																												26.5945
																																												26.5945
																																												26.4493
																																												26.4438
																																												26.4219
																																												26.4219
																																												26.326
																																												26.326
																																												26.263
																																												26.2603
																																												26.2438
																																												26.2247
																																												26.1233
																																												26.0932
																																												26.0575
																																												26.0247
																																												26.0137
																																												26.0027
																																												26
																																												25.9041
																																												25.8767
																																												25.8466
																																												25.8411
																																												25.7397
																																												25.7315
																																												25.6
																																												25.5973
																																												25.5205
																																												25.5068
																																												25.4603
																																												25.4027
																																												25.3616
																																												25.2219
																																												25.1863
																																												25.1726
																																												25.1507
																																												25.1205
																																												25.1178
																																												25.1041
																																												25.0932
																																												25.0356
																																												25.0247
																																												25
																																												25
																																												25
																																												25
																																												25
																																												24.9973
																																												24.9616
																																												24.9534
																																												24.8712
																																												24.7918
																																												24.7534
																																												24.7178
																																												24.6932
																																												24.6658
																																												24.6658
																																												24.6082
																																												24.5918
																																												24.5205
																																												24.5123
																																												24.4986
																																												24.4712
																																												24.4685
																																												24.4274
																																												24.4164
																																												24.4137
																																												24.2329
																																												24.2219
																																												24.0685
																																												24.0658
																																												24
																																												24
																																												24
																																												24
																																												24
																																												24
																																												24
																																												24
																																												24
																																												23.9479
																																												23.8767
																																												23.8192
																																												23.7671
																																												23.7671
																																												23.7452
																																												23.7452
																																												23.6055
																																												23.5808
																																												23.5781
																																												23.5753
																																												23.5644
																																												23.4411
																																												23.4384
																																												23.4027
																																												23.3918
																																												23.3616
																																												23.2767
																																												23.0712
																																												23.011
																																												23
																																												23
																																												23
																																												23
																																												22.9836
																																												22.9808
																																												22.9781
																																												22.9726
																																												22.9096
																																												22.8466
																																												22.7753
																																												22.7342
																																												22.7288
																																												22.6548
																																												22.6384
																																												22.6082
																																												22.5808
																																												22.5808
																																												22.537
																																												22.5041
																																												22.2904
																																												22.2575
																																												22.2548
																																												22.2384
																																												22.2301
																																												22.2219
																																												22.2192
																																												22.0493
																																												22
																																												22
																																												22
																																												22
																																												22
																																												22
																																												21.9918
																																												21.9096
																																												21.8685
																																												21.8192
																																												21.7123
																																												21.6384
																																												21.6274
																																												21.6164
																																												21.5589
																																												21.4658
																																												21.4521
																																												21.4301
																																												21.3726
																																												21.1863
																																												21.1671
																																												21.1562
																																												21.1507
																																												21.0575
																																												21
																																												21
																																												21
																																												21
																																												21
																																												21
																																												21
																																												21
																																												21
																																												21
																																												21
																																												21
																																												20.8082
																																												20.6767
																																												20.2658
																																												20.2548
																																												20.2356
																																												20.2301
																																												20.2082
																																												20.1808
																																												20.0466
																																												20.0027
																																												20
																																												20
																																												20
																																												20
																																												20
																																												19.9425
																																												19.9068
																																												19.8904
																																												19.7836
																																												19.7808
																																												19.6849
																																												19.6822
																																												19.6274
																																												19.5233
																																												19.4767
																																												19.4082
																																												19.3726
																																												19.3068
																																												19.2795
																																												19.2658
																																												19.1288
																																												19.1205
																																												19.1151
																																												19
																																												19
																																												19
																																												19
																																												19
																																												19
																																												19
																																												19
																																												19
																																												19
																																												18.8603
																																												18.8548
																																												18.7973
																																												18.5397
																																												18.3973
																																												18.3123
																																												18.2767
																																												18.2384
																																												18.1863
																																												18.1315
																																												18.0301
																																												18.0301
																																												18.0027
																																												18
																																												18
																																												18
																																												18
																																												18
																																												18
																																												18
																																												18
																																												18
																																												18
																																												18
																																												18
																																												18
																																												18
																																												18
																																												18
																																												18
																																												18
																																												18
																																												18
																																												18
																																												18
																																												18
																																												18
																																												18
																																												18
																																												18
																																												18
																																												18
																																												18
																																												18
																																												18
																																												18
























[truncated: 23 more columns]

## Sheet: Feuil2
POS	13.9	1	17.9		26.95
POS	15	2
POS	15.3	3
POS	15.3	4
POS	15.4	5
POS	16	6
POS	16.7	7
POS	16.7	8
POS	16.8	9
POS	16.8	10
POS	16.9	11
POS	17	12
POS	17.1	13
POS	17.4	14
POS	17.4	15
POS	17.5	16
POS	17.9	17
POS	17.9	18
POS	18	19
POS	18	20
POS	18	21
POS	18	22
POS	18	23
POS	18.9	24
POS	19	25
POS	19	26
POS	19	27
POS	19.4	28
POS	19.5	29
POS	19.5	30
POS	20	31
POS	20	32
POS	20	33
POS	20	34
POS	20	35
POS	20.1		1	27.25
POS	20.1		2
POS	20.3		3
POS	21		4
POS	21		5
POS	21		6
POS	21		7
POS	22		8
POS	22		9
POS	22		10
POS	22		11
POS	22		12
POS	22		13
POS	22.8		14
POS	23		15
POS	23		16
POS	23.1		17
POS	23.4		18
POS	23.5		19
POS	23.5		20
POS	24		21
POS	24		22
POS	24		23
POS	24		24
POS	24		25
POS	24.5		26
POS	24.6		27
POS	24.8		28
POS	25		29
POS	25		30
POS	25		31
POS	25		32
POS	25		33
POS	25		34
POS	25.5		35
POS	26		36
POS	26		37
POS	26		38
POS	26.9		39
POS	27		40
POS	27		41
POS	27		42
POS	27.5		43
POS	27.6		44
POS	27.7		45
POS	28		46
POS	28		47
POS	28		48
POS	28		49
POS	28		50
POS	28		51
POS	28		52
POS	28.2		53
POS	29.5		54
POS	30		55
POS	30		56
POS	30		57
POS	30		58
POS	30		59
POS	30		60
POS	30.8		61
POS	31		62
POS	31		63
POS	31		64
POS	31		65
POS	31		66
POS	31		67
POS	32		68
POS	32		69
POS	32		70
POS	32		71
POS	32		72
POS	32		73
POS	32		74
POS	32		75
POS	32		76
POS	32		77
POS	32.1		78
POS	32.4		79
POS	32.5		80
POS	33		81
POS	33		82
POS	33		83
POS	33		84
POS	34			1	35.9
POS	34			2
POS	34			3
POS	34			4
POS	34.2			5
POS	34.3			6
POS	34.4			7
POS	34.5			8
POS	34.6			9
POS	34.7			10
POS	35			11
POS	35.7			12
POS	35.7			13
POS	35.9			14
POS	35.9			15
POS	36.1			16
POS	36.1			17
POS	36.5			18
POS	36.7			19
POS	37			20
POS	37			21
POS	37.1			22
POS	37.1			23
POS	37.3			24
POS	37.8			25
POS	38			26
POS	38.8			27
POS	39.2			28
POS	39.2			29
